# Supplementary material for: Synthesis and Characterization of a Variety of α,ω-Bisacylpolysilanes—A Study on Reactivity and Accessibility
Source: ACS Omega. 2022 Oct 13;7(42):38025–36. doi: 10.1021/acsomega.2c05258 (PMC9609067; doi:10.1021/acsomega.2c05258)
Supplement: Supplementary file 1 — ao2c05258_si_001.cif [file ao2c05258_si_001.cif]

data_AT1078_a

_publ_section_related_literature ?

_publ_contact_author_name 'Michael Haas'

_publ_contact_letter 
;
Please consider this CIF for publication. I certify that this contibution is the
original work of those listed as authors; that it has not been published
before (in any language or medium) and is not being considered for publication
elsewhere; that all authors concur with and are aware of the submission; that
all workers involved in the study are listed as authors or given proper credit
in the acknowledgements; that I have obtained permission for and acknowledged
the source of any excerpts from other copyright works; and that to the best of
my knowledge the paper contains no statements which are libellous, unlawful or
in any way actionable. All coauthors have made significant scientific
contributions to the work reported, including the ideas and their execution,
and share responsibility and accountability for the results.
;


_publ_requested_category ?

_publ_requested_journal ?

_publ_contact_author_fax ?

_publ_contact_author_phone ?

_publ_contact_author_email 'michael.haas@tugraz.at'

_publ_contact_author_address

;
Institute of Inorganic Chemistry, 
Graz University of Technology, Stremayrgasse 9, A-8010 Graz, Austria
;


_publ_section_title
;
Synthesis and Characterization of a Variety of a,?-Bisacylpolysilanes � A Study
on Reactivity and Accessibility
;

# Loop of author details

loop_
_publ_author_name
_publ_author_address
_publ_author_footnote
_publ_author_email
'Wiesner, Tanja'
;
Institute of Inorganic Chemistry, 
Graz University of Technology, Stremayrgasse 9/IV, 8010 Graz, Austria
;
.
.
'Heurix, Madeleine'
;
Institute of Inorganic Chemistry, 
Graz University of Technology, Stremayrgasse 9/IV, 8010 Graz, Austria
;
.
.
'Fischer, Roland C.'
;
Institute of Inorganic Chemistry, 
Graz University of Technology, Stremayrgasse 9/IV, 8010 Graz, Austria
;
.
.
'Torvisco, Ana'
;
Institute of Inorganic Chemistry, 
Graz University of Technology, Stremayrgasse 9/IV, 8010 Graz, Austria
;
.
.
'Haas, Michael'
;
Institute of Inorganic Chemistry, 
Graz University of Technology, Stremayrgasse 9, A-8010 Graz, Austria
;
.
.


_publ_section_abstract
;
The  structure of ?, C~38~H~30~O~2~Si~2~.C~6~H~6~, at 100 K has triclinic
(<i>P</i>\=1) symmetry.    The  structure of ?, C~38~H~31~BrOSi~2~, at 100 K
has monoclinic (<i>P</i>2~1~/<i>c</i>) symmetry.    The  structure of ?,
C~31~H~25~Br~1.94~Cl~1.06~Si~2~, at 100 K has monoclinic
(<i>P</i>2~1~/<i>n</i>) symmetry.   The structure exhibits disorder.  The 
structure of ?, C~19~H~25~FO~2~Si~2~, at 100 K has monoclinic
(<i>P</i>2~1~/<i>c</i>) symmetry.    The  structure of ?,
C~18~H~22~Br~4~Si~2~, at 100 K has monoclinic (<i>P</i>2~1~) symmetry.
;
_publcif_datablock.id '{092485e5-51f0-4791-ab3b-022d5f289aa6}'
loop_
_publcif_info_datablock.id
_publcif_info_datablock.publ_exptl
_publcif_info_datablock.publ_geom
_publcif_info_datablock.structure
'{092485e5-51f0-4791-ab3b-022d5f289aa6}' y y y

_audit_update_record
;
2020-09-09 # Formatted by publCIF

;

# publcif _publ_body_element loop start
loop_
_publ_body_element
_publ_body_title
_publ_body_contents

 section 
;
Introduction
; 
;

;
 section 
;
Experimental
; 
;

;
 subsection 
;
Synthesis and crystallization
; 
;

;
 subsection 
;
Refinement
;
;
Crystal data, data collection and structure refinement details are summarized
in Table 1.
;

 section 
;
Results and discussion
; 
;

;
# publcif _publ_body_element loop end
 
_audit_creation_method            'SHELXL-2018/3'
_shelx_SHELXL_version_number      '2018/3'
_chemical_name_systematic         ?
_chemical_name_common             ?
_chemical_melting_point           ?
_chemical_formula_moiety          'C38 H30 O2 Si2, C6 H6'
_chemical_formula_sum
 'C44 H36 O2 Si2' 
_chemical_formula_weight          652.91

loop_
 _atom_type_symbol
 _atom_type_description
 _atom_type_scat_dispersion_real
 _atom_type_scat_dispersion_imag
 _atom_type_scat_source
 'C'  'C'   0.0033   0.0016
 'International Tables Vol C Tables 4.2.6.8 and 6.1.1.4'
 'H'  'H'   0.0000   0.0000
 'International Tables Vol C Tables 4.2.6.8 and 6.1.1.4'
 'O'  'O'   0.0106   0.0060
 'International Tables Vol C Tables 4.2.6.8 and 6.1.1.4'
 'Si'  'Si'   0.0817   0.0704
 'International Tables Vol C Tables 4.2.6.8 and 6.1.1.4'
 
_space_group_crystal_system       triclinic
_space_group_IT_number            2
_space_group_name_H-M_alt         'P -1'
_space_group_name_Hall            '-P 1'
 
_shelx_space_group_comment
;
The symmetry employed for this shelxl refinement is uniquely defined
by the following loop, which should always be used as a source of
symmetry information in preference to the above space-group names.
They are only intended as comments.
;
 
loop_
 _space_group_symop_operation_xyz
 'x, y, z'
 '-x, -y, -z'
 
_cell_length_a                    8.7215(3)
_cell_length_b                    9.6682(3)
_cell_length_c                    12.1097(4)
_cell_angle_alpha                 104.2110(10)
_cell_angle_beta                  103.4920(10)
_cell_angle_gamma                 111.4860(10)
_cell_volume                      859.90(5)
_cell_formula_units_Z             1
_cell_measurement_temperature     100(2)
_cell_measurement_reflns_used      9643
_cell_measurement_theta_min        2.43
_cell_measurement_theta_max       33.19
_exptl_crystal_description       'block'
_exptl_crystal_colour            'yellow'
_exptl_crystal_density_meas       ?
_exptl_crystal_density_method     ?
_exptl_crystal_density_diffrn     1.261          
_exptl_crystal_F_000              344
_exptl_transmission_factor_min    ?
_exptl_transmission_factor_max    ?
_exptl_crystal_size_max           0.200
_exptl_crystal_size_mid           0.160
_exptl_crystal_size_min           0.150
_exptl_absorpt_coefficient_mu     0.141
_shelx_estimated_absorpt_T_min    0.972
_shelx_estimated_absorpt_T_max    0.979
_exptl_absorpt_correction_type   multi-scan
_exptl_absorpt_correction_T_min  0.6524
_exptl_absorpt_correction_T_max  0.7465
_exptl_absorpt_process_details
;
 SADABS 2016/2: Krause, L., Herbst-Irmer, R., Sheldrick G.M. & Stalke D.,
 J. Appl. Cryst. 48 (2015) 3-10
;
_exptl_absorpt_special_details    ?
_diffrn_ambient_temperature       100(2)
_diffrn_radiation_wavelength      0.71073
_diffrn_radiation_type           MoK\a
_diffrn_radiation_probe          x-ray
_diffrn_radiation_source         'Incoatec microfocus sealed tube'
_diffrn_source_type              'Incoatec I\ms'
_diffrn_source                   'microfocus sealed X-ray tube'
_diffrn_radiation_monochromator  'multilayer monochromator'
_diffrn_measurement_device       'three-circle diffractometer'
_diffrn_measurement_device_type  'Bruker APEX-II CCD'
_diffrn_detector_type            'CCD area detector'
_diffrn_detector                  'Bruker APEX2 area detector'
_diffrn_measurement_method       '\f and \w scans'
_diffrn_detector_area_resol_mean  ?
_diffrn_reflns_number             47500
_diffrn_reflns_av_unetI/netI      0.0148
_diffrn_reflns_av_R_equivalents   0.0423
_diffrn_reflns_limit_h_min        -10
_diffrn_reflns_limit_h_max        10
_diffrn_reflns_limit_k_min        -11
_diffrn_reflns_limit_k_max        11
_diffrn_reflns_limit_l_min        -14
_diffrn_reflns_limit_l_max        14
_diffrn_reflns_theta_min          2.432
_diffrn_reflns_theta_max          24.999
_diffrn_reflns_theta_full         24.999
_diffrn_measured_fraction_theta_max   0.993
_diffrn_measured_fraction_theta_full  0.993
_diffrn_reflns_Laue_measured_fraction_max    0.993
_diffrn_reflns_Laue_measured_fraction_full   0.993
_diffrn_reflns_point_group_measured_fraction_max   0.993
_diffrn_reflns_point_group_measured_fraction_full  0.993
_reflns_number_total              3019
_reflns_number_gt                 2877
_reflns_threshold_expression      'I > 2\s(I)'
_reflns_Friedel_coverage          0.000
_reflns_Friedel_fraction_max      .
_reflns_Friedel_fraction_full     .
 
_reflns_special_details
;
 Reflections were merged by SHELXL according to the crystal
 class for the calculation of statistics and refinement.
 
 _reflns_Friedel_fraction is defined as the number of unique
 Friedel pairs measured divided by the number that would be
 possible theoretically, ignoring centric projections and
 systematic absences.
;
 
_computing_data_collection              'Bruker APEX2'
_computing_cell_refinement              'SAINT V8.38A (Bruker AXS Inc., 2017)'
_computing_data_reduction               'SAINT V8.38A (Bruker AXS Inc., 2017)'
_computing_structure_solution           'SHELXT 2014/5 (Sheldrick, 2014)'
_computing_structure_refinement         'SHELXL-2018/3 (Sheldrick, 2018)'
_computing_molecular_graphics           'shelXle (C.B. Huebschle, rev 924)'
_computing_publication_material         'Bruker SHELXTL'
_refine_special_details           ?
_refine_ls_structure_factor_coef  Fsqd
_refine_ls_matrix_type            full
_refine_ls_weighting_scheme       calc
_refine_ls_weighting_details
'w=1/[\s^2^(Fo^2^)+(0.0316P)^2^+0.6965P] where P=(Fo^2^+2Fc^2^)/3'
_atom_sites_solution_primary            iterative
_atom_sites_solution_secondary    ?
_atom_sites_solution_hydrogens    geom
_refine_ls_hydrogen_treatment     constr
_refine_ls_extinction_method      none
_refine_ls_extinction_coef        .
_refine_ls_number_reflns          3019
_refine_ls_number_parameters      217
_refine_ls_number_restraints      0
_refine_ls_R_factor_all           0.0345
_refine_ls_R_factor_gt            0.0329
_refine_ls_wR_factor_ref          0.0823
_refine_ls_wR_factor_gt           0.0804
_refine_ls_goodness_of_fit_ref    1.026
_refine_ls_restrained_S_all       1.026
_refine_ls_shift/su_max           0.001
_refine_ls_shift/su_mean          0.000
 
loop_
 _atom_site_label
 _atom_site_type_symbol
 _atom_site_fract_x
 _atom_site_fract_y
 _atom_site_fract_z
 _atom_site_U_iso_or_equiv
 _atom_site_adp_type
 _atom_site_occupancy
 _atom_site_site_symmetry_order  
 _atom_site_calc_flag
 _atom_site_refinement_flags_posn
 _atom_site_refinement_flags_adp
 _atom_site_refinement_flags_occupancy
 _atom_site_disorder_assembly
 _atom_site_disorder_group
Si1 Si 0.12461(5) 0.62356(4) 0.55992(3) 0.01236(12) Uani 1 1 d . . . . .
O1 O 0.20546(13) 0.44072(12) 0.68282(9) 0.0198(2) Uani 1 1 d . . . . .
C1 C 0.25658(18) 0.58045(16) 0.69022(12) 0.0147(3) Uani 1 1 d . . . . .
C2 C 0.41518(18) 0.70974(17) 0.79621(12) 0.0158(3) Uani 1 1 d . . . . .
C3 C 0.50347(19) 0.67097(19) 0.88765(13) 0.0204(3) Uani 1 1 d . . . . .
H3 H 0.465541 0.562580 0.880362 0.025 Uiso 1 1 calc R U . . .
C4 C 0.6458(2) 0.7910(2) 0.98835(14) 0.0230(3) Uani 1 1 d . . . . .
H4 H 0.704091 0.764589 1.050596 0.028 Uiso 1 1 calc R U . . .
C5 C 0.7039(2) 0.94955(19) 0.99901(13) 0.0227(3) Uani 1 1 d . . . . .
H5 H 0.801002 1.031315 1.068656 0.027 Uiso 1 1 calc R U . . .
C6 C 0.62001(19) 0.98852(18) 0.90793(14) 0.0212(3) Uani 1 1 d . . . . .
H6 H 0.660990 1.096817 0.914436 0.025 Uiso 1 1 calc R U . . .
C7 C 0.47592(19) 0.86900(17) 0.80708(13) 0.0174(3) Uani 1 1 d . . . . .
H7 H 0.418434 0.896218 0.745065 0.021 Uiso 1 1 calc R U . . .
C8 C 0.27465(18) 0.68606(16) 0.47360(12) 0.0150(3) Uani 1 1 d . . . . .
C9 C 0.43600(19) 0.67814(18) 0.50110(13) 0.0205(3) Uani 1 1 d . . . . .
H9 H 0.476131 0.654043 0.570542 0.025 Uiso 1 1 calc R U . . .
C10 C 0.5386(2) 0.70482(19) 0.42887(14) 0.0242(3) Uani 1 1 d . . . . .
H10 H 0.648396 0.700780 0.449897 0.029 Uiso 1 1 calc R U . . .
C11 C 0.4798(2) 0.73728(19) 0.32622(14) 0.0248(3) Uani 1 1 d . . . . .
H11 H 0.548172 0.753438 0.275764 0.030 Uiso 1 1 calc R U . . .
C12 C 0.3211(2) 0.7462(2) 0.29713(15) 0.0257(3) Uani 1 1 d . . . . .
H12 H 0.281217 0.769201 0.227037 0.031 Uiso 1 1 calc R U . . .
C13 C 0.22008(19) 0.72150(18) 0.37037(14) 0.0209(3) Uani 1 1 d . . . . .
H13 H 0.112058 0.728825 0.349957 0.025 Uiso 1 1 calc R U . . .
C14 C 0.05051(17) 0.77416(16) 0.62624(12) 0.0141(3) Uani 1 1 d . . . . .
C15 C 0.10886(19) 0.92522(17) 0.61755(13) 0.0175(3) Uani 1 1 d . . . . .
H15 H 0.188545 0.954152 0.576101 0.021 Uiso 1 1 calc R U . . .
C16 C 0.0520(2) 1.03342(17) 0.66860(13) 0.0203(3) Uani 1 1 d . . . . .
H16 H 0.093412 1.135720 0.662327 0.024 Uiso 1 1 calc R U . . .
C17 C -0.0653(2) 0.99232(18) 0.72882(13) 0.0204(3) Uani 1 1 d . . . . .
H17 H -0.103983 1.066560 0.763720 0.024 Uiso 1 1 calc R U . . .
C18 C -0.12609(19) 0.84289(18) 0.73805(13) 0.0189(3) Uani 1 1 d . . . . .
H18 H -0.206466 0.814713 0.779137 0.023 Uiso 1 1 calc R U . . .
C19 C -0.06907(18) 0.73449(17) 0.68703(12) 0.0158(3) Uani 1 1 d . . . . .
H19 H -0.111446 0.632216 0.693312 0.019 Uiso 1 1 calc R U . . .
C20 C 0.1095(2) 0.45810(19) 0.94780(15) 0.0252(3) Uani 1 1 d . . . . .
H20 H 0.184559 0.429341 0.911811 0.030 Uiso 1 1 calc R U . . .
C21 C 0.0356(2) 0.37587(18) 1.01638(14) 0.0224(3) Uani 1 1 d . . . . .
H21 H 0.060291 0.291303 1.027520 0.027 Uiso 1 1 calc R U . . .
C22 C -0.0740(2) 0.41790(18) 1.06823(14) 0.0226(3) Uani 1 1 d . . . . .
H22 H -0.125013 0.361869 1.114916 0.027 Uiso 1 1 calc R U . . .
 
loop_
 _atom_site_aniso_label
 _atom_site_aniso_U_11
 _atom_site_aniso_U_22
 _atom_site_aniso_U_33
 _atom_site_aniso_U_23
 _atom_site_aniso_U_13
 _atom_site_aniso_U_12
Si1 0.0117(2) 0.0117(2) 0.0125(2) 0.00287(15) 0.00425(15) 0.00501(15)
O1 0.0208(5) 0.0167(5) 0.0213(5) 0.0070(4) 0.0077(4) 0.0078(4)
C1 0.0149(7) 0.0174(7) 0.0155(7) 0.0066(6) 0.0090(6) 0.0085(6)
C2 0.0132(7) 0.0201(7) 0.0147(7) 0.0054(6) 0.0065(6) 0.0080(6)
C3 0.0197(7) 0.0237(8) 0.0199(7) 0.0095(6) 0.0074(6) 0.0107(6)
C4 0.0197(7) 0.0337(9) 0.0168(7) 0.0088(6) 0.0042(6) 0.0149(7)
C5 0.0167(7) 0.0277(8) 0.0163(7) 0.0004(6) 0.0036(6) 0.0086(6)
C6 0.0192(7) 0.0197(7) 0.0208(8) 0.0031(6) 0.0073(6) 0.0073(6)
C7 0.0171(7) 0.0214(7) 0.0162(7) 0.0072(6) 0.0070(6) 0.0103(6)
C8 0.0137(7) 0.0113(6) 0.0152(7) 0.0016(5) 0.0051(5) 0.0028(5)
C9 0.0177(7) 0.0256(8) 0.0174(7) 0.0069(6) 0.0058(6) 0.0099(6)
C10 0.0159(7) 0.0297(8) 0.0250(8) 0.0065(7) 0.0085(6) 0.0098(6)
C11 0.0201(8) 0.0287(8) 0.0221(8) 0.0075(7) 0.0125(6) 0.0056(7)
C12 0.0251(8) 0.0321(9) 0.0241(8) 0.0169(7) 0.0111(7) 0.0114(7)
C13 0.0170(7) 0.0237(8) 0.0260(8) 0.0128(6) 0.0092(6) 0.0098(6)
C14 0.0127(6) 0.0150(7) 0.0111(6) 0.0013(5) 0.0016(5) 0.0065(5)
C15 0.0176(7) 0.0178(7) 0.0169(7) 0.0058(6) 0.0056(6) 0.0083(6)
C16 0.0224(8) 0.0158(7) 0.0207(7) 0.0064(6) 0.0033(6) 0.0093(6)
C17 0.0222(7) 0.0217(8) 0.0176(7) 0.0020(6) 0.0040(6) 0.0154(6)
C18 0.0156(7) 0.0255(8) 0.0147(7) 0.0047(6) 0.0051(6) 0.0103(6)
C19 0.0153(7) 0.0151(7) 0.0133(7) 0.0034(5) 0.0025(5) 0.0058(6)
C20 0.0267(8) 0.0269(8) 0.0280(8) 0.0101(7) 0.0166(7) 0.0139(7)
C21 0.0247(8) 0.0206(8) 0.0241(8) 0.0090(6) 0.0095(6) 0.0113(6)
C22 0.0239(8) 0.0238(8) 0.0198(7) 0.0092(6) 0.0103(6) 0.0082(6)
 
_geom_special_details
;
 All esds (except the esd in the dihedral angle between two l.s. planes)
 are estimated using the full covariance matrix.  The cell esds are taken
 into account individually in the estimation of esds in distances, angles
 and torsion angles; correlations between esds in cell parameters are only
 used when they are defined by crystal symmetry.  An approximate (isotropic)
 treatment of cell esds is used for estimating esds involving l.s. planes.
;
 
loop_
 _geom_bond_atom_site_label_1
 _geom_bond_atom_site_label_2
 _geom_bond_distance
 _geom_bond_site_symmetry_2
 _geom_bond_publ_flag
Si1 C8 1.8813(14) . ?
Si1 C14 1.8815(14) . ?
Si1 C1 1.9533(14) . ?
Si1 Si1 2.3580(7) 2_566 ?
O1 C1 1.2298(17) . ?
C1 C2 1.4968(19) . ?
C2 C7 1.393(2) . ?
C2 C3 1.406(2) . ?
C3 C4 1.385(2) . ?
C3 H3 0.9500 . ?
C4 C5 1.388(2) . ?
C4 H4 0.9500 . ?
C5 C6 1.387(2) . ?
C5 H5 0.9500 . ?
C6 C7 1.390(2) . ?
C6 H6 0.9500 . ?
C7 H7 0.9500 . ?
C8 C13 1.400(2) . ?
C8 C9 1.404(2) . ?
C9 C10 1.392(2) . ?
C9 H9 0.9500 . ?
C10 C11 1.385(2) . ?
C10 H10 0.9500 . ?
C11 C12 1.386(2) . ?
C11 H11 0.9500 . ?
C12 C13 1.390(2) . ?
C12 H12 0.9500 . ?
C13 H13 0.9500 . ?
C14 C15 1.400(2) . ?
C14 C19 1.407(2) . ?
C15 C16 1.388(2) . ?
C15 H15 0.9500 . ?
C16 C17 1.389(2) . ?
C16 H16 0.9500 . ?
C17 C18 1.388(2) . ?
C17 H17 0.9500 . ?
C18 C19 1.391(2) . ?
C18 H18 0.9500 . ?
C19 H19 0.9500 . ?
C20 C22 1.389(2) 2_567 ?
C20 C21 1.391(2) . ?
C20 H20 0.9500 . ?
C21 C22 1.383(2) . ?
C21 H21 0.9500 . ?
C22 H22 0.9500 . ?
 
loop_
 _geom_angle_atom_site_label_1
 _geom_angle_atom_site_label_2
 _geom_angle_atom_site_label_3
 _geom_angle
 _geom_angle_site_symmetry_1
 _geom_angle_site_symmetry_3
 _geom_angle_publ_flag
C8 Si1 C14 115.22(6) . . ?
C8 Si1 C1 105.67(6) . . ?
C14 Si1 C1 109.98(6) . . ?
C8 Si1 Si1 111.55(5) . 2_566 ?
C14 Si1 Si1 109.32(5) . 2_566 ?
C1 Si1 Si1 104.50(5) . 2_566 ?
O1 C1 C2 119.85(12) . . ?
O1 C1 Si1 117.58(10) . . ?
C2 C1 Si1 122.57(10) . . ?
C7 C2 C3 119.09(13) . . ?
C7 C2 C1 121.11(12) . . ?
C3 C2 C1 119.79(13) . . ?
C4 C3 C2 119.93(14) . . ?
C4 C3 H3 120.0 . . ?
C2 C3 H3 120.0 . . ?
C3 C4 C5 120.49(14) . . ?
C3 C4 H4 119.8 . . ?
C5 C4 H4 119.8 . . ?
C6 C5 C4 119.95(14) . . ?
C6 C5 H5 120.0 . . ?
C4 C5 H5 120.0 . . ?
C5 C6 C7 119.97(14) . . ?
C5 C6 H6 120.0 . . ?
C7 C6 H6 120.0 . . ?
C6 C7 C2 120.55(13) . . ?
C6 C7 H7 119.7 . . ?
C2 C7 H7 119.7 . . ?
C13 C8 C9 117.48(13) . . ?
C13 C8 Si1 121.38(11) . . ?
C9 C8 Si1 120.62(11) . . ?
C10 C9 C8 121.46(14) . . ?
C10 C9 H9 119.3 . . ?
C8 C9 H9 119.3 . . ?
C11 C10 C9 119.72(14) . . ?
C11 C10 H10 120.1 . . ?
C9 C10 H10 120.1 . . ?
C10 C11 C12 119.99(14) . . ?
C10 C11 H11 120.0 . . ?
C12 C11 H11 120.0 . . ?
C11 C12 C13 120.12(14) . . ?
C11 C12 H12 119.9 . . ?
C13 C12 H12 119.9 . . ?
C12 C13 C8 121.22(14) . . ?
C12 C13 H13 119.4 . . ?
C8 C13 H13 119.4 . . ?
C15 C14 C19 118.03(12) . . ?
C15 C14 Si1 122.79(11) . . ?
C19 C14 Si1 119.18(10) . . ?
C16 C15 C14 120.99(14) . . ?
C16 C15 H15 119.5 . . ?
C14 C15 H15 119.5 . . ?
C15 C16 C17 120.11(14) . . ?
C15 C16 H16 119.9 . . ?
C17 C16 H16 119.9 . . ?
C18 C17 C16 120.06(13) . . ?
C18 C17 H17 120.0 . . ?
C16 C17 H17 120.0 . . ?
C17 C18 C19 119.86(13) . . ?
C17 C18 H18 120.1 . . ?
C19 C18 H18 120.1 . . ?
C18 C19 C14 120.95(13) . . ?
C18 C19 H19 119.5 . . ?
C14 C19 H19 119.5 . . ?
C22 C20 C21 120.23(15) 2_567 . ?
C22 C20 H20 119.9 2_567 . ?
C21 C20 H20 119.9 . . ?
C22 C21 C20 119.64(15) . . ?
C22 C21 H21 120.2 . . ?
C20 C21 H21 120.2 . . ?
C21 C22 C20 120.13(14) . 2_567 ?
C21 C22 H22 119.9 . . ?
C20 C22 H22 119.9 2_567 . ?
 
loop_
 _geom_torsion_atom_site_label_1
 _geom_torsion_atom_site_label_2
 _geom_torsion_atom_site_label_3
 _geom_torsion_atom_site_label_4
 _geom_torsion
 _geom_torsion_site_symmetry_1
 _geom_torsion_site_symmetry_2
 _geom_torsion_site_symmetry_3
 _geom_torsion_site_symmetry_4
 _geom_torsion_publ_flag
O1 C1 C2 C7 -179.91(13) . . . . ?
Si1 C1 C2 C7 0.38(18) . . . . ?
O1 C1 C2 C3 -0.9(2) . . . . ?
Si1 C1 C2 C3 179.42(10) . . . . ?
C7 C2 C3 C4 1.7(2) . . . . ?
C1 C2 C3 C4 -177.33(13) . . . . ?
C2 C3 C4 C5 -0.9(2) . . . . ?
C3 C4 C5 C6 -0.5(2) . . . . ?
C4 C5 C6 C7 1.1(2) . . . . ?
C5 C6 C7 C2 -0.3(2) . . . . ?
C3 C2 C7 C6 -1.1(2) . . . . ?
C1 C2 C7 C6 177.94(12) . . . . ?
C14 Si1 C8 C13 -60.49(13) . . . . ?
C1 Si1 C8 C13 177.89(11) . . . . ?
Si1 Si1 C8 C13 64.90(12) 2_566 . . . ?
C14 Si1 C8 C9 128.02(11) . . . . ?
C1 Si1 C8 C9 6.40(13) . . . . ?
Si1 Si1 C8 C9 -106.58(11) 2_566 . . . ?
C13 C8 C9 C10 0.2(2) . . . . ?
Si1 C8 C9 C10 171.96(12) . . . . ?
C8 C9 C10 C11 -1.1(2) . . . . ?
C9 C10 C11 C12 1.3(2) . . . . ?
C10 C11 C12 C13 -0.4(2) . . . . ?
C11 C12 C13 C8 -0.6(2) . . . . ?
C9 C8 C13 C12 0.7(2) . . . . ?
Si1 C8 C13 C12 -171.06(12) . . . . ?
C8 Si1 C14 C15 -2.97(14) . . . . ?
C1 Si1 C14 C15 116.30(12) . . . . ?
Si1 Si1 C14 C15 -129.51(11) 2_566 . . . ?
C8 Si1 C14 C19 176.82(10) . . . . ?
C1 Si1 C14 C19 -63.92(12) . . . . ?
Si1 Si1 C14 C19 50.27(11) 2_566 . . . ?
C19 C14 C15 C16 0.7(2) . . . . ?
Si1 C14 C15 C16 -179.50(11) . . . . ?
C14 C15 C16 C17 -0.4(2) . . . . ?
C15 C16 C17 C18 0.0(2) . . . . ?
C16 C17 C18 C19 0.1(2) . . . . ?
C17 C18 C19 C14 0.3(2) . . . . ?
C15 C14 C19 C18 -0.7(2) . . . . ?
Si1 C14 C19 C18 179.55(10) . . . . ?
C22 C20 C21 C22 0.2(3) 2_567 . . . ?
C20 C21 C22 C20 -0.2(3) . . . 2_567 ?
 
_refine_diff_density_max    0.415
_refine_diff_density_min   -0.330
_refine_diff_density_rms    0.043

_shelx_res_file
;
TITL AT1078_a.res in P-1
    AT1078_a.res
    created by SHELXL-2018/3 at 11:16:27 on 09-Sep-2020
REM Old TITL AT1078 in P-1
REM SHELXT solution in P-1
REM R1 0.092, Rweak 0.004, Alpha 0.027, Orientation as input
REM Formula found by SHELXT: C22 O Si
CELL 0.71073 8.7215 9.6682 12.1097 104.211 103.492 111.486
ZERR 1 0.0003 0.0003 0.0004 0.001 0.001 0.001
LATT 1
SFAC C H O Si
UNIT 44 36 2 2

L.S. 10
PLAN  1
SIZE 0.15 0.16 0.2
TEMP -173.15
CONF
BOND $H
LIST 6
HTAB
MORE -1
fmap 2
acta
OMIT -3 50
OMIT 0 0 1
OMIT 3 -2 4
OMIT 1 -4 4
OMIT -4 3 2
OMIT -4 3 0
OMIT 2 -2 5
OMIT -3 0 6
OMIT 5 -2 1
OMIT 2 2 2
OMIT 3 -4 2
OMIT -3 -3 6
OMIT 1 -5 1
OMIT -2 -4 5
OMIT -4 1 4
OMIT 4 -1 5
OMIT 1 3 2
OMIT 2 -3 6
OMIT 0 -8 3
OMIT 1 -2 1
OMIT 0 -5 3

WGHT    0.031600    0.696500
FVAR       0.82885
SI1   4    0.124609    0.623560    0.559919    11.00000    0.01171    0.01167 =
         0.01245    0.00287    0.00425    0.00501
O1    3    0.205458    0.440721    0.682818    11.00000    0.02077    0.01673 =
         0.02128    0.00696    0.00769    0.00781
C1    1    0.256576    0.580446    0.690222    11.00000    0.01490    0.01739 =
         0.01554    0.00659    0.00904    0.00851
C2    1    0.415176    0.709735    0.796209    11.00000    0.01325    0.02012 =
         0.01469    0.00542    0.00652    0.00796
C3    1    0.503467    0.670974    0.887648    11.00000    0.01970    0.02371 =
         0.01993    0.00952    0.00741    0.01067
AFIX  43
H3    2    0.465541    0.562580    0.880362    11.00000   -1.20000
AFIX   0
C4    1    0.645785    0.790982    0.988351    11.00000    0.01967    0.03368 =
         0.01683    0.00884    0.00422    0.01486
AFIX  43
H4    2    0.704091    0.764589    1.050596    11.00000   -1.20000
AFIX   0
C5    1    0.703872    0.949554    0.999013    11.00000    0.01673    0.02773 =
         0.01625    0.00041    0.00360    0.00859
AFIX  43
H5    2    0.801002    1.031315    1.068656    11.00000   -1.20000
AFIX   0
C6    1    0.620013    0.988518    0.907931    11.00000    0.01919    0.01970 =
         0.02077    0.00306    0.00733    0.00726
AFIX  43
H6    2    0.660990    1.096817    0.914436    11.00000   -1.20000
AFIX   0
C7    1    0.475923    0.869004    0.807077    11.00000    0.01710    0.02136 =
         0.01622    0.00718    0.00698    0.01025
AFIX  43
H7    2    0.418434    0.896218    0.745065    11.00000   -1.20000
AFIX   0
C8    1    0.274649    0.686063    0.473597    11.00000    0.01372    0.01126 =
         0.01520    0.00156    0.00512    0.00278
C9    1    0.436004    0.678142    0.501101    11.00000    0.01765    0.02561 =
         0.01741    0.00692    0.00582    0.00989
AFIX  43
H9    2    0.476131    0.654043    0.570542    11.00000   -1.20000
AFIX   0
C10   1    0.538560    0.704822    0.428871    11.00000    0.01593    0.02965 =
         0.02496    0.00647    0.00845    0.00976
AFIX  43
H10   2    0.648396    0.700780    0.449897    11.00000   -1.20000
AFIX   0
C11   1    0.479761    0.737281    0.326224    11.00000    0.02014    0.02870 =
         0.02207    0.00752    0.01251    0.00562
AFIX  43
H11   2    0.548172    0.753438    0.275764    11.00000   -1.20000
AFIX   0
C12   1    0.321053    0.746188    0.297134    11.00000    0.02510    0.03213 =
         0.02407    0.01686    0.01107    0.01144
AFIX  43
H12   2    0.281217    0.769201    0.227037    11.00000   -1.20000
AFIX   0
C13   1    0.220081    0.721501    0.370369    11.00000    0.01696    0.02368 =
         0.02604    0.01277    0.00924    0.00975
AFIX  43
H13   2    0.112058    0.728825    0.349957    11.00000   -1.20000
AFIX   0
C14   1    0.050515    0.774162    0.626239    11.00000    0.01273    0.01504 =
         0.01108    0.00127    0.00163    0.00648
C15   1    0.108856    0.925220    0.617549    11.00000    0.01762    0.01776 =
         0.01687    0.00576    0.00565    0.00827
AFIX  43
H15   2    0.188545    0.954152    0.576101    11.00000   -1.20000
AFIX   0
C16   1    0.052004    1.033416    0.668598    11.00000    0.02241    0.01583 =
         0.02066    0.00639    0.00330    0.00927
AFIX  43
H16   2    0.093412    1.135720    0.662327    11.00000   -1.20000
AFIX   0
C17   1   -0.065305    0.992324    0.728818    11.00000    0.02217    0.02167 =
         0.01758    0.00203    0.00398    0.01537
AFIX  43
H17   2   -0.103983    1.066560    0.763720    11.00000   -1.20000
AFIX   0
C18   1   -0.126089    0.842889    0.738054    11.00000    0.01559    0.02552 =
         0.01466    0.00474    0.00509    0.01025
AFIX  43
H18   2   -0.206466    0.814713    0.779137    11.00000   -1.20000
AFIX   0
C19   1   -0.069066    0.734494    0.687033    11.00000    0.01532    0.01508 =
         0.01332    0.00335    0.00245    0.00577
AFIX  43
H19   2   -0.111446    0.632216    0.693312    11.00000   -1.20000
AFIX   0

C20   1    0.109515    0.458096    0.947801    11.00000    0.02666    0.02686 =
         0.02803    0.01009    0.01659    0.01389
AFIX  43
H20   2    0.184559    0.429341    0.911811    11.00000   -1.20000
AFIX   0
C21   1    0.035609    0.375867    1.016382    11.00000    0.02472    0.02057 =
         0.02409    0.00903    0.00955    0.01129
AFIX  43
H21   2    0.060291    0.291303    1.027520    11.00000   -1.20000
AFIX   0
C22   1   -0.073951    0.417900    1.068232    11.00000    0.02389    0.02378 =
         0.01983    0.00921    0.01026    0.00820
AFIX  43
H22   2   -0.125013    0.361869    1.114916    11.00000   -1.20000
AFIX   0
HKLF 4


REM  AT1078_a.res in P-1
REM wR2 = 0.082332, GooF = S = 1.02641, Restrained GooF = 1.02641 for all data
REM R1 = 0.032870 for 2877 Fo > 4sig(Fo) and 0.034468 for all 3019 data
REM 217 parameters refined using 0 restraints

END

WGHT      0.0308      0.6966

REM No hydrogen bonds found for HTAB generation

REM Highest difference peak  0.415,  deepest hole -0.330,  1-sigma level  0.043
Q1    1   0.1249  0.4900  0.5011  11.00000  0.05    0.42
;
_shelx_res_checksum   45025

_shelx_hkl_file
;
  -1   0   0  432.86   20.00
  -1   0   0  409.76   19.90
  -1   0   0  398.26   19.90
  -1   0   0  438.56   20.40
  -1   0   0  437.06   20.00
  -1   0   0  374.76   20.20
  -1   0   0  357.86   19.90
  -1   0   0  395.56   20.00
  -1   0   0  422.06   20.40
  -1   0   0  389.86   20.00
   1   0   0  394.06   19.90
   1   0   0  426.96   19.90
   1   0   0  431.86   19.90
   1   0   0  391.16   20.20
   1   0   0  432.86   20.00
   1   0   0  373.36   19.90
   1   0   0  396.46   20.00
   1   0   0  401.96   19.90
   1   0   0  427.56   20.00
   1   0   0  381.16   19.90
   1   0   0  403.46   20.20
   1   0   0  410.56   20.10
   1   0   0  404.16   20.10
  -2   0   0  989.40   46.90
  -2   0   0  940.01   46.60
  -2   0   0  808.32   47.00
  -2   0   0  953.90   46.90
  -2   0   0  936.41   46.70
  -2   0   0  867.51   47.00
  -2   0   0  995.20   46.90
  -2   0   0  854.71   47.30
  -2   0   0  940.41   47.50
  -2   0   0 1055.89   47.70
  -2   0   0  943.71   46.90
  -2   0   0 1043.70   46.90
   2   0   0 1004.60   46.80
   2   0   0  952.30   47.40
   2   0   0  924.41   46.70
   2   0   0  933.91   46.80
   2   0   0  978.90   47.20
   2   0   0  921.51   46.70
   2   0   0 1041.30   47.10
   2   0   0  887.11   46.60
   2   0   0  960.80   46.70
   2   0   0  919.91   46.80
   2   0   0 1060.79   46.70
   2   0   0  926.81   46.90
   2   0   0  959.00   46.90
  -3   0   0  350.86   17.80
  -3   0   0  372.56   18.30
  -3   0   0  363.96   17.60
  -3   0   0  350.26   18.00
  -3   0   0  351.46   17.80
  -3   0   0  417.06   18.70
  -3   0   0  316.87   18.70
  -3   0   0  349.67   17.90
  -3   0   0  360.96   17.60
  -3   0   0  337.97   17.70
  -3   0   0  381.36   17.70
   3   0   0  349.96   18.10
   3   0   0  362.96   17.90
   3   0   0  362.36   17.70
   3   0   0  351.66   17.70
   3   0   0  355.76   17.60
   3   0   0  331.97   17.70
   3   0   0  374.16   17.60
   3   0   0  351.66   18.00
   3   0   0  346.37   17.80
   3   0   0  365.16   18.00
   3   0   0  354.96   17.80
  -4   0   0   33.60    2.50
  -4   0   0   31.30    2.00
  -4   0   0   33.90    2.40
  -4   0   0   33.10    2.20
  -4   0   0   34.20    1.90
  -4   0   0   34.60    1.90
  -4   0   0   38.80    3.20
  -4   0   0   27.70    3.10
  -4   0   0   33.20    2.20
  -4   0   0   34.50    2.70
   4   0   0   36.10    2.00
   4   0   0   32.70    2.20
   4   0   0   35.30    2.30
   4   0   0   34.40    1.90
   4   0   0   36.30    1.90
   4   0   0   34.20    2.50
   4   0   0   31.60    2.20
   4   0   0   33.80    2.60
   4   0   0   35.40    1.90
   4   0   0   35.80    2.00
   4   0   0   35.40    2.50
  -5   0   0  679.03   33.90
  -5   0   0  591.04   35.80
  -5   0   0  668.53   34.30
  -5   0   0  683.13   34.40
  -5   0   0  703.83   34.70
  -5   0   0  723.13   34.00
  -5   0   0  733.23   35.60
  -5   0   0  689.33   35.10
   5   0   0  703.13   34.60
   5   0   0  720.93   33.90
   5   0   0  664.93   34.20
   5   0   0  649.93   34.20
   5   0   0  661.73   34.70
   5   0   0  704.13   33.80
   5   0   0  736.53   33.90
   5   0   0  697.13   34.50
   5   0   0  660.53   33.90
   5   0   0  690.93   34.10
   5   0   0  717.33   34.40
  -6   0   0  116.19    6.00
  -6   0   0  101.19    8.20
  -6   0   0  113.29    7.40
  -6   0   0  115.69    7.90
  -6   0   0  110.79    6.60
  -6   0   0  111.89    6.40
  -6   0   0  117.39    5.90
   6   0   0  113.39    6.10
   6   0   0  110.39    7.00
   6   0   0  114.39    6.40
   6   0   0  114.19    6.90
   6   0   0  114.69    6.60
   6   0   0  118.99    6.00
   6   0   0  123.69    6.00
   6   0   0  113.69    6.10
   6   0   0  112.69    6.80
   6   0   0  117.69    5.80
   6   0   0  114.19    6.40
   6   0   0  121.89    5.90
  -7   0   0   18.80    3.70
  -7   0   0   22.80    3.50
  -7   0   0   19.80    2.30
  -7   0   0   23.60    1.90
  -7   0   0   22.90    1.50
  -7   0   0   24.00    3.00
  -7   0   0   26.70    1.70
   7   0   0   25.00    2.10
   7   0   0   20.30    2.70
   7   0   0   19.30    2.30
   7   0   0   22.50    3.00
   7   0   0   21.50    1.70
   7   0   0   19.50    1.70
   7   0   0   23.10    1.70
   7   0   0   18.40    2.10
   7   0   0   22.40    2.70
   7   0   0   19.40    2.10
  -8   0   0   25.00    1.60
  -8   0   0   22.90    3.70
  -8   0   0   22.00    2.60
  -8   0   0   21.50    4.10
  -8   0   0   25.50    4.20
   8   0   0   25.20    2.10
   8   0   0   22.10    2.50
   8   0   0   23.20    3.00
   8   0   0   23.00    2.70
   8   0   0   21.50    2.60
   8   0   0   26.00    3.10
   8   0   0   28.40    3.60
   8   0   0   21.60    2.50
   8   0   0   25.10    1.90
   8   0   0   23.80    2.00
  -9   0   0    4.50    2.30
  -9   0   0    3.50    0.60
  -9   0   0    7.30    3.00
  -9   0   0    3.00    2.60
   9   0   0    4.40    1.00
   9   0   0    2.40    1.40
   9   0   0    3.70    1.70
   9   0   0   -0.40    1.30
   9   0   0    3.40    2.20
   9   0   0    1.70    1.60
   9   0   0    3.40    1.10
   9   0   0    4.50    1.10
   9   0   0    4.30    1.60
 -10   0   0    3.30    2.40
 -10   0   0    1.20    2.80
 -10   0   0    5.70    3.30
  10   0   0    0.20    2.20
  10   0   0    2.20    1.10
  10   0   0    2.40    1.10
  10   0   0   -0.60    1.30
  10   0   0    0.00    1.60
  10   0   0   -0.20    1.60
 -11   0   0   49.30    6.50
 -11   0   0   25.00    6.20
 -11   0   0   36.20    5.80
  11   0   0   31.10    2.80
  11   0   0   36.50    4.00
  11   0   0   33.10    4.80
  11   0   0   34.20    3.00
  12  -1   0   -2.10    1.60
  12  -1   0    0.50    1.10
  12  -1   0   -1.90    2.30
  12  -1   0   -0.60    1.10
 -12   1   0    9.30    3.50
 -12   1   0    1.20    2.60
  11  -1   0   -0.80    1.00
  11  -1   0   -2.80    2.20
  11  -1   0    1.20    1.00
  11  -1   0    2.00    1.60
 -11   1   0    1.50    2.50
 -11   1   0    1.30    2.70
  10  -1   0   34.70    3.40
  10  -1   0   38.30    2.90
  10  -1   0   34.90    3.60
  10  -1   0   33.60    4.20
  10  -1   0   36.40    2.70
  10  -1   0   35.00    2.80
 -10   1   0   36.50    5.00
 -10   1   0   40.50    5.90
   9  -1   0   58.59    4.40
   9  -1   0   65.29    5.40
   9  -1   0   63.69    4.40
   9  -1   0   65.09    4.40
   9  -1   0   68.99    4.80
   9  -1   0   61.59    3.90
   9  -1   0   59.79    3.80
   9  -1   0   61.19    3.90
  -9   1   0   63.09    5.80
  -9   1   0   50.79    6.40
  -9   1   0   65.19    3.50
  -9   1   0   64.39    5.10
  -9   1   0   69.09    6.70
   8  -1   0   65.59    4.70
   8  -1   0   66.69    5.00
   8  -1   0   70.39    4.40
   8  -1   0   68.19    4.50
   8  -1   0   61.19    4.40
   8  -1   0   67.79    4.40
   8  -1   0   64.79    3.90
   8  -1   0   67.09    4.40
   8  -1   0   70.49    3.80
   8  -1   0   61.49    3.90
  -8   1   0   66.49    3.60
  -8   1   0   65.49    4.40
  -8   1   0   65.99    4.30
  -8   1   0   51.69    6.30
  -8   1   0   69.89    6.40
  -8   1   0   63.29    5.60
  -8   1   0   67.19    3.80
   7  -1   0    1.40    0.60
   7  -1   0    2.40    0.70
   7  -1   0    2.10    0.60
   7  -1   0    1.80    0.50
   7  -1   0    2.50    1.00
   7  -1   0    0.20    1.10
   7  -1   0    1.80    1.50
   7  -1   0    1.50    0.80
   7  -1   0    2.70    1.00
   7  -1   0    2.70    1.20
   7  -1   0    1.70    0.90
   7  -1   0    0.50    0.70
  -7   1   0    2.20    0.80
  -7   1   0    2.20    1.00
  -7   1   0    1.60    0.90
  -7   1   0    0.80    2.10
  -7   1   0    1.40    1.50
  -7   1   0    3.00    0.70
  -7   1   0    1.60    1.80
  -7   1   0    1.80    0.50
   6  -1   0  224.98   13.30
   6  -1   0  283.97   13.00
   6  -1   0  252.67   13.10
   6  -1   0  269.27   13.50
   6  -1   0  243.18   13.30
   6  -1   0  253.67   13.10
   6  -1   0  247.58   13.80
   6  -1   0  260.57   13.40
   6  -1   0  281.97   13.10
   6  -1   0  279.17   13.20
   6  -1   0  264.67   13.40
   6  -1   0  275.37   13.00
   6  -1   0  268.17   13.60
  -6   1   0  250.77   14.30
  -6   1   0  257.07   13.50
  -6   1   0  275.27   15.00
  -6   1   0  222.88   15.10
  -6   1   0  232.08   13.20
  -6   1   0  246.88   12.90
  -6   1   0  262.57   13.70
  -6   1   0  260.07   13.60
  -6   1   0  268.47   13.10
  -6   1   0  267.87   13.40
   5  -1   0   54.39    3.00
   5  -1   0   51.89    3.00
   5  -1   0   55.09    3.00
   5  -1   0   58.99    2.90
   5  -1   0   51.29    3.00
   5  -1   0   56.19    3.00
   5  -1   0   49.90    3.20
   5  -1   0   58.59    3.20
   5  -1   0   58.79    3.40
   5  -1   0   47.00    3.20
   5  -1   0   56.39    3.70
   5  -1   0   58.49    3.50
   5  -1   0   55.79    3.30
   5  -1   0   53.39    3.20
  -5   1   0   45.10    4.40
  -5   1   0   57.79    4.50
  -5   1   0   52.69    3.40
  -5   1   0   54.29    3.50
  -5   1   0   57.69    3.30
  -5   1   0   50.79    3.10
  -5   1   0   51.69    2.90
  -5   1   0   49.60    3.80
  -5   1   0   52.79    3.30
  -5   1   0   57.89    3.00
   4  -1   0    0.60    0.50
   4  -1   0    1.30    0.40
   4  -1   0    1.60    0.20
   4  -1   0    0.60    0.40
   4  -1   0    1.60    0.50
   4  -1   0    1.00    0.50
   4  -1   0    1.60    0.30
   4  -1   0    0.90    0.30
   4  -1   0    1.70    0.90
   4  -1   0    0.20    0.50
   4  -1   0    1.00    0.70
   4  -1   0    1.30    0.40
   4  -1   0    1.00    0.60
   4  -1   0    1.20    0.50
  -4   1   0    1.40    0.30
  -4   1   0    1.40    0.50
  -4   1   0    1.40    1.20
  -4   1   0    0.80    0.80
  -4   1   0    1.20    0.50
  -4   1   0    1.30    0.60
  -4   1   0    1.10    0.50
  -4   1   0    1.10    0.40
  -4   1   0    1.20    0.50
  -4   1   0    0.70    0.30
  -4   1   0    1.90    0.70
  -4   1   0    1.00    1.00
   3  -1   0  562.74   30.20
   3  -1   0  646.04   30.00
   3  -1   0  625.94   30.30
   3  -1   0  626.64   30.40
   3  -1   0  647.34   30.20
   3  -1   0  618.14   30.50
   3  -1   0  611.74   30.20
   3  -1   0  574.94   30.20
   3  -1   0  641.14   30.20
   3  -1   0  566.94   30.30
   3  -1   0  623.84   30.30
   3  -1   0  643.24   30.30
   3  -1   0  646.84   30.10
   3  -1   0  581.24   30.30
   3  -1   0  575.54   30.30
  -3   1   0  621.14   30.20
  -3   1   0  601.54   30.30
  -3   1   0  615.74   30.10
  -3   1   0  601.94   30.30
  -3   1   0  645.64   30.30
  -3   1   0  590.84   30.30
  -3   1   0  621.84   30.30
  -3   1   0  595.64   30.30
  -3   1   0  619.04   30.70
  -3   1   0  584.34   30.40
  -3   1   0  623.14   30.20
  -3   1   0  648.74   30.10
   2  -1   0  206.48   10.00
   2  -1   0  208.08   10.00
   2  -1   0  200.08   10.20
   2  -1   0  214.18   10.00
   2  -1   0  200.58   10.10
   2  -1   0  207.58   10.20
   2  -1   0  218.68   10.00
   2  -1   0  205.98   10.00
   2  -1   0  193.08   10.10
   2  -1   0  184.98   10.10
   2  -1   0  186.88   10.10
   2  -1   0  211.48   10.00
   2  -1   0  210.48   10.00
   2  -1   0  189.18   10.10
   2  -1   0  194.88   10.00
  -2   1   0  197.08   10.30
  -2   1   0  209.98   10.00
  -2   1   0  206.28   10.00
  -2   1   0  188.98   10.10
  -2   1   0  214.28   10.10
  -2   1   0  196.98   10.10
  -2   1   0  218.78   10.00
  -2   1   0  197.98   10.00
  -2   1   0  193.98   10.20
  -2   1   0  205.08   10.00
  -2   1   0  199.48   10.10
  -2   1   0  194.08   10.10
   1  -1   0 1204.68   62.19
   1  -1   0 1197.08   61.69
   1  -1   0 1228.78   61.39
   1  -1   0 1309.57   61.89
   1  -1   0 1222.28   61.79
   1  -1   0 1332.97   61.59
   1  -1   0 1360.06   61.89
   1  -1   0 1233.28   61.59
   1  -1   0 1267.97   61.99
   1  -1   0 1365.76   61.69
   1  -1   0 1218.88   61.79
   1  -1   0 1179.08   61.99
   1  -1   0 1313.17   61.59
   1  -1   0 1204.18   61.39
  -1   1   0 1275.87   61.59
  -1   1   0 1390.46   61.69
  -1   1   0 1185.08   61.69
  -1   1   0 1313.87   61.59
  -1   1   0 1164.38   62.09
  -1   1   0 1227.48   62.09
  -1   1   0 1267.97   62.59
  -1   1   0 1249.07   61.89
  -1   1   0 1159.98   61.49
  -1   1   0 1154.68   61.69
  -1   1   0 1304.67   61.59
  -1   1   0 1253.37   61.69
   0  -1   0  355.66   17.00
   0  -1   0  329.87   16.30
   0  -1   0  361.16   16.60
   0  -1   0  324.47   16.30
   0  -1   0  309.57   16.50
   0  -1   0  317.87   16.40
   0  -1   0  298.27   16.30
   0  -1   0  350.36   16.50
   0  -1   0  315.37   16.50
   0  -1   0  346.67   16.40
   0  -1   0  351.06   16.40
   0  -1   0  350.86   16.30
   0   1   0  311.77   16.60
   0   1   0  315.17   16.50
   0   1   0  365.86   16.40
   0   1   0  328.57   16.30
   0   1   0  339.47   16.50
   0   1   0  303.87   16.30
   0   1   0  342.77   16.30
   0   1   0  351.16   16.30
   0   1   0  320.57   16.40
   0   1   0  352.86   16.30
   0   1   0  333.97   16.40
   0   1   0  331.27   16.30
   0   1   0  315.57   16.50
   0   1   0  318.67   16.80
   0   1   0  321.37   16.40
   0   1   0  351.06   16.90
  -1  -1   0  236.28   12.30
  -1  -1   0  275.67   12.60
  -1  -1   0  233.68   12.50
  -1  -1   0  239.78   12.30
  -1  -1   0  259.17   12.30
  -1  -1   0  255.37   12.80
  -1  -1   0  233.18   12.30
  -1  -1   0  263.57   12.30
  -1  -1   0  244.58   12.30
  -1  -1   0  230.88   12.40
  -1  -1   0  241.08   12.60
  -1  -1   0  246.58   12.20
   1   1   0  251.27   12.40
   1   1   0  240.58   12.30
   1   1   0  242.38   12.60
   1   1   0  251.77   12.30
   1   1   0  236.78   12.60
   1   1   0  246.68   12.30
   1   1   0  246.28   12.30
   1   1   0  237.68   12.30
   1   1   0  267.27   12.30
   1   1   0  248.28   12.60
   1   1   0  237.28   12.50
   1   1   0  264.67   12.30
   1   1   0  282.17   12.30
   1   1   0  271.37   12.40
  -2  -1   0   20.50    1.30
  -2  -1   0   23.80    1.90
  -2  -1   0   22.30    1.70
  -2  -1   0   20.50    1.60
  -2  -1   0   16.90    1.30
  -2  -1   0   22.30    1.70
  -2  -1   0   20.50    1.10
  -2  -1   0   21.70    1.10
  -2  -1   0   20.50    1.50
  -2  -1   0   19.90    2.00
  -2  -1   0   19.80    1.20
  -2  -1   0   20.80    1.20
   2   1   0   20.50    1.70
   2   1   0   22.60    1.20
   2   1   0   18.50    1.60
   2   1   0   22.40    1.20
   2   1   0   19.90    1.70
   2   1   0   22.20    1.60
   2   1   0   22.90    1.30
   2   1   0   21.80    1.30
   2   1   0   21.50    1.30
   2   1   0   21.10    1.10
   2   1   0   20.40    1.20
   2   1   0   21.10    1.40
   2   1   0   21.80    1.80
  -3  -1   0  558.54   26.10
  -3  -1   0  534.85   26.70
  -3  -1   0  514.55   26.00
  -3  -1   0  522.95   26.20
  -3  -1   0  480.65   26.40
  -3  -1   0  561.44   26.80
  -3  -1   0  487.25   27.30
  -3  -1   0  569.84   27.00
  -3  -1   0  516.85   26.50
  -3  -1   0  535.95   26.00
   3   1   0  509.75   26.30
   3   1   0  515.65   26.60
   3   1   0  560.94   26.10
   3   1   0  512.25   26.00
   3   1   0  542.05   26.10
   3   1   0  520.35   26.40
   3   1   0  580.74   26.00
   3   1   0  520.45   26.60
   3   1   0  490.55   26.10
   3   1   0  523.55   26.90
   3   1   0  519.85   26.60
   3   1   0  567.54   26.20
  -4  -1   0   97.69    5.70
  -4  -1   0   99.99    5.00
  -4  -1   0   95.99    5.90
  -4  -1   0  105.09    6.30
  -4  -1   0   83.29    6.40
  -4  -1   0   96.29    5.10
  -4  -1   0   91.49    5.50
  -4  -1   0   98.39    4.90
   4   1   0   97.39    5.70
   4   1   0  101.49    4.90
   4   1   0   96.09    5.00
   4   1   0   96.79    5.00
   4   1   0   92.29    5.70
   4   1   0  101.59    5.50
   4   1   0   86.29    5.20
   4   1   0   93.19    5.20
   4   1   0   93.69    5.60
   4   1   0   95.09    4.90
  -5  -1   0   30.30    3.70
  -5  -1   0   30.40    3.00
  -5  -1   0   35.40    2.70
  -5  -1   0   32.50    2.10
  -5  -1   0   31.70    2.00
  -5  -1   0   33.90    1.90
  -5  -1   0   34.90    3.60
   5   1   0   28.90    2.30
   5   1   0   35.80    1.90
   5   1   0   35.50    3.00
   5   1   0   35.60    3.10
   5   1   0   27.00    2.30
   5   1   0   33.10    3.10
   5   1   0   33.20    2.80
   5   1   0   33.70    2.10
   5   1   0   33.00    2.10
  -6  -1   0   75.99    5.90
  -6  -1   0   57.89    6.00
  -6  -1   0   70.29    3.80
  -6  -1   0   72.89    4.80
  -6  -1   0   73.99    3.90
  -6  -1   0   63.49    5.20
   6   1   0   74.29    3.90
   6   1   0   75.39    5.00
   6   1   0   76.09    4.00
   6   1   0   72.59    4.40
   6   1   0   66.99    4.00
   6   1   0   76.39    5.10
   6   1   0   69.09    4.40
   6   1   0   74.69    5.20
   6   1   0   75.49    4.70
  -7  -1   0   88.19    8.10
  -7  -1   0  101.59    5.10
  -7  -1   0   91.19    7.00
  -7  -1   0   98.29    6.20
  -7  -1   0   99.19    7.60
  -7  -1   0  101.19    5.50
   7   1   0  100.69    5.90
   7   1   0   97.89    5.30
   7   1   0  104.29    6.60
   7   1   0   99.39    5.80
   7   1   0  103.99    6.60
   7   1   0   95.99    6.10
   7   1   0   97.69    6.60
  -8  -1   0   10.90    1.00
  -8  -1   0   11.10    3.60
  -8  -1   0   12.00    2.90
  -8  -1   0   10.50    3.30
   8   1   0   12.40    2.90
   8   1   0   11.70    1.50
   8   1   0    9.30    1.20
   8   1   0    9.40    1.80
   8   1   0   10.60    2.30
   8   1   0   11.50    1.90
   8   1   0    7.40    1.90
   8   1   0   13.30    1.60
   8   1   0   10.60    2.40
  -9  -1   0   28.60    5.20
  -9  -1   0   23.70    4.30
  -9  -1   0   36.20    5.20
   9   1   0   28.70    3.00
   9   1   0   26.90    3.20
   9   1   0   30.20    4.20
   9   1   0   27.70    2.30
   9   1   0   30.20    3.90
   9   1   0   37.20    2.60
   9   1   0   34.00    3.80
   9   1   0   33.80    2.60
 -10  -1   0   16.10    4.90
 -10  -1   0   24.60    5.00
 -10  -1   0   24.20    4.60
  10   1   0   16.60    3.10
  10   1   0   20.80    3.10
  10   1   0   18.90    2.90
  10   1   0   18.20    2.20
  10   1   0   22.70    2.30
  10   1   0   24.80    4.40
 -11  -1   0    6.90    3.90
 -11  -1   0    9.30    3.60
  11   1   0    4.90    3.10
  11   1   0    5.20    2.00
  11   1   0    5.40    1.50
  11   1   0    7.20    1.60
  12  -2   0   -0.30    1.00
  12  -2   0   -0.60    2.40
  12  -2   0   -1.40    1.10
  12  -2   0   -2.50    1.50
 -12   2   0    4.10    3.10
 -12   2   0    0.60    2.20
  11  -2   0    0.80    0.90
  11  -2   0   -0.90    1.60
  11  -2   0    1.20    2.20
  11  -2   0   -2.70    1.30
  11  -2   0    0.90    1.00
  11  -2   0    0.20    1.00
 -11   2   0    0.60    2.30
 -11   2   0    2.20    3.40
  10  -2   0  115.29    6.80
  10  -2   0  103.09    6.80
  10  -2   0  110.39    6.10
  10  -2   0  109.99    7.50
  10  -2   0  105.29    6.20
  10  -2   0  107.99    6.20
 -10   2   0  103.79    8.40
 -10   2   0  110.69    9.40
 -10   2   0  109.39    5.70
   9  -2   0    2.30    0.90
   9  -2   0    0.80    1.80
   9  -2   0    2.70    1.00
   9  -2   0    1.20    0.80
   9  -2   0    0.90    1.10
   9  -2   0    3.20    1.20
   9  -2   0    1.20    1.20
  -9   2   0    1.00    0.60
  -9   2   0    0.70    1.90
  -9   2   0    3.70    1.30
  -9   2   0    2.00    2.60
   8  -2   0   60.69    4.30
   8  -2   0   67.69    4.30
   8  -2   0   68.39    3.90
   8  -2   0   66.39    4.20
   8  -2   0   68.79    3.90
   8  -2   0   65.49    4.00
   8  -2   0   69.39    4.50
   8  -2   0   69.39    4.40
   8  -2   0   72.99    4.30
   8  -2   0   66.09    4.90
   8  -2   0   66.49    4.00
  -8   2   0   61.29    5.50
  -8   2   0   71.89    4.70
  -8   2   0   64.39    4.30
  -8   2   0   66.89    6.40
  -8   2   0   62.79    3.70
  -8   2   0   68.29    3.90
   7  -2   0  224.98   12.50
   7  -2   0  264.87   12.90
   7  -2   0  256.87   12.90
   7  -2   0  255.17   12.70
   7  -2   0  248.98   12.90
   7  -2   0  241.98   12.90
   7  -2   0  256.07   12.50
   7  -2   0  242.08   13.30
   7  -2   0  257.27   12.60
   7  -2   0  224.28   12.90
   7  -2   0  252.67   13.00
   7  -2   0  241.68   12.80
  -7   2   0  242.78   13.90
  -7   2   0  246.78   14.80
  -7   2   0  246.48   12.40
  -7   2   0  243.98   12.90
  -7   2   0  238.28   12.80
  -7   2   0  253.27   13.30
  -7   2   0  223.98   12.70
  -7   2   0  259.67   12.60
  -7   2   0  246.38   13.10
   6  -2   0  488.85   24.70
   6  -2   0  515.35   24.30
   6  -2   0  494.05   24.00
   6  -2   0  520.95   23.90
   6  -2   0  480.15   24.10
   6  -2   0  502.05   24.10
   6  -2   0  505.65   24.20
   6  -2   0  467.05   24.20
   6  -2   0  489.55   24.10
   6  -2   0  435.76   24.20
   6  -2   0  442.76   24.00
   6  -2   0  487.05   24.30
   6  -2   0  473.55   24.20
  -6   2   0  478.35   24.40
  -6   2   0  477.55   24.20
  -6   2   0  462.25   25.10
  -6   2   0  472.25   24.00
  -6   2   0  479.05   24.20
  -6   2   0  472.95   23.90
  -6   2   0  523.15   26.00
  -6   2   0  444.76   24.10
  -6   2   0  495.85   24.60
   5  -2   0   11.10    1.30
   5  -2   0   10.50    1.60
   5  -2   0   12.50    0.90
   5  -2   0   11.70    1.00
   5  -2   0    9.70    1.10
   5  -2   0   10.70    1.10
   5  -2   0   10.10    1.10
   5  -2   0   10.20    1.30
   5  -2   0   11.90    0.80
   5  -2   0    9.90    1.10
   5  -2   0    9.70    0.90
   5  -2   0   12.20    1.10
   5  -2   0   10.00    1.20
   5  -2   0    8.60    1.20
  -5   2   0   11.10    1.30
  -5   2   0   13.80    2.30
  -5   2   0    9.60    1.10
  -5   2   0   10.90    1.00
  -5   2   0   10.70    0.90
  -5   2   0    9.00    0.80
  -5   2   0    7.90    1.00
  -5   2   0   12.30    1.60
  -5   2   0   11.20    1.20
  -5   2   0   10.50    1.70
   4  -2   0   38.70    2.40
   4  -2   0   41.20    2.20
   4  -2   0   36.90    2.40
   4  -2   0   36.80    2.40
   4  -2   0   38.30    2.40
   4  -2   0   39.30    2.30
   4  -2   0   41.00    2.60
   4  -2   0   39.60    2.20
   4  -2   0   40.60    2.20
   4  -2   0   39.90    2.40
   4  -2   0   41.10    2.70
   4  -2   0   43.50    2.30
   4  -2   0   39.20    2.20
  -4   2   0   37.60    2.90
  -4   2   0   41.50    2.40
  -4   2   0   41.20    2.30
  -4   2   0   36.70    2.10
  -4   2   0   38.30    2.30
  -4   2   0   41.70    2.30
  -4   2   0   41.30    2.40
  -4   2   0   37.20    2.20
  -4   2   0   39.10    2.40
  -4   2   0   45.70    3.50
  -4   2   0   38.90    2.60
  -4   2   0   38.30    2.20
  -4   2   0   37.60    2.40
   3  -2   0   59.19    2.90
   3  -2   0   56.89    3.10
   3  -2   0   54.39    3.20
   3  -2   0   57.79    3.00
   3  -2   0   55.79    2.90
   3  -2   0   53.29    3.00
   3  -2   0   56.39    3.30
  -3   2   0   54.79    3.00
  -3   2   0   54.49    3.10
  -3   2   0   55.49    3.00
  -3   2   0   53.09    2.90
  -3   2   0   52.19    3.00
  -3   2   0   55.29    3.30
  -3   2   0   64.29    3.90
  -3   2   0   54.29    2.90
  -3   2   0   55.49    3.00
  -3   2   0   57.69    2.90
  -3   2   0   55.49    2.90
  -3   2   0   53.69    3.40
  -3   2   0   53.89    3.00
   2  -2   0  203.98   10.80
   2  -2   0  228.18   10.80
   2  -2   0  204.78   10.80
   2  -2   0  223.08   11.00
   2  -2   0  201.88   10.80
   2  -2   0  229.38   10.80
   2  -2   0  228.28   10.80
   2  -2   0  218.08   10.80
   2  -2   0  225.38   11.10
   2  -2   0  217.18   10.90
   2  -2   0  210.38   10.90
  -2   2   0  219.78   11.00
  -2   2   0  220.98   10.80
  -2   2   0  204.18   10.80
  -2   2   0  222.48   10.90
  -2   2   0  222.38   11.10
  -2   2   0  224.98   10.80
  -2   2   0  227.18   10.80
  -2   2   0  209.98   10.80
  -2   2   0  196.28   11.00
  -2   2   0  226.38   10.90
   1  -2   0 5422.76  261.77
   1  -2   0 5753.42  262.37
   1  -2   0 5132.99  262.47
   1  -2   0 5093.49  262.27
   1  -2   0 5419.26  261.77
   1  -2   0 5357.76  263.17
   1  -2   0 5748.23  262.17
   1  -2   0 5139.89  261.57
   1  -2   0 5077.29  261.67
   1  -2   0 5000.20  261.67
  -1   2   0 5223.88  261.77
  -1   2   0 5180.88  262.57
  -1   2   0 5501.65  262.67
  -1   2   0 5243.38  262.77
  -1   2   0 5332.37  262.57
  -1   2   0 5254.07  262.37
  -1   2   0 5506.65  262.07
  -1   2   0 5495.15  261.77
  -1   2   0 5383.66  263.17
  -1   2   0 5516.85  261.77
  -1   2   0 5114.39  263.27
  -1   2   0 5609.14  261.77
   0  -2   0  496.45   26.20
   0  -2   0  522.25   26.30
   0  -2   0  583.94   26.30
   0  -2   0  535.25   26.20
   0  -2   0  566.84   26.60
   0  -2   0  524.75   26.00
   0  -2   0  519.55   26.00
   0  -2   0  523.45   26.10
   0  -2   0  559.24   26.10
   0  -2   0  546.25   26.80
   0  -2   0  484.65   26.00
   0  -2   0  532.35   26.10
   0  -2   0  502.05   26.30
   0   2   0  504.75   26.10
   0   2   0  568.14   27.20
   0   2   0  506.05   26.00
   0   2   0  541.05   26.00
   0   2   0  526.05   26.40
   0   2   0  547.65   26.10
   0   2   0  541.55   26.10
   0   2   0  521.45   26.10
   0   2   0  512.35   26.30
   0   2   0  540.35   26.20
   0   2   0  516.65   26.10
   0   2   0  514.85   26.30
   0   2   0  525.95   26.20
   0   2   0  559.94   26.10
  -1  -2   0  129.69    6.50
  -1  -2   0  113.79    6.90
  -1  -2   0  126.79    6.80
  -1  -2   0  128.59    7.10
  -1  -2   0  131.39    6.80
  -1  -2   0  127.89    6.60
  -1  -2   0  122.39    6.80
  -1  -2   0  149.88    7.40
  -1  -2   0  136.59    6.60
  -1  -2   0  129.79    6.90
  -1  -2   0  131.79    6.60
  -1  -2   0  134.59    6.60
  -1  -2   0  139.79    6.50
  -1  -2   0  125.69    6.60
   1   2   0  130.19    7.10
   1   2   0  135.29    6.50
   1   2   0  129.59    6.60
   1   2   0  133.39    6.70
   1   2   0  128.79    7.10
   1   2   0  131.79    6.60
   1   2   0  146.19    7.00
   1   2   0  129.39    6.60
   1   2   0  133.39    6.90
   1   2   0  132.29    6.60
   1   2   0  130.79    6.70
  -2  -2   0  306.17   13.80
  -2  -2   0  257.07   13.60
  -2  -2   0  236.28   13.30
  -2  -2   0  258.87   13.10
  -2  -2   0  269.97   13.20
  -2  -2   0  240.78   13.50
  -2  -2   0  271.17   13.10
  -2  -2   0  257.77   13.20
  -2  -2   0  265.47   14.30
  -2  -2   0  277.37   13.70
  -2  -2   0  270.37   13.80
  -2  -2   0  262.87   13.10
   2   2   0  259.17   13.30
   2   2   0  256.17   13.80
   2   2   0  280.17   13.10
   2   2   0  256.77   13.80
   2   2   0  264.27   13.10
   2   2   0  288.87   13.80
   2   2   0  257.47   13.20
   2   2   0  264.97   13.60
   2   2   0  277.37   13.30
   2   2   0  269.07   13.30
   2   2   0  267.77   13.20
  -3  -2   0    4.10    0.90
  -3  -2   0    6.00    1.60
  -3  -2   0    5.40    1.30
  -3  -2   0    5.70    0.50
  -3  -2   0    5.50    1.00
  -3  -2   0    4.50    0.70
  -3  -2   0    5.70    0.60
  -3  -2   0    7.20    1.50
  -3  -2   0    5.50    1.20
   3   2   0    5.00    0.60
   3   2   0    6.60    0.80
   3   2   0    4.90    1.00
   3   2   0    6.00    0.40
   3   2   0    4.90    1.20
   3   2   0    6.10    0.70
   3   2   0    4.80    0.70
   3   2   0    5.50    0.50
   3   2   0    6.50    0.80
   3   2   0    6.20    1.40
   3   2   0    4.40    1.20
   3   2   0    6.90    1.20
  -4  -2   0  154.88    8.10
  -4  -2   0  158.78    8.00
  -4  -2   0  144.09    9.90
  -4  -2   0  154.18    8.80
  -4  -2   0  164.78    9.40
  -4  -2   0  144.59    8.60
  -4  -2   0  160.78    9.10
   4   2   0  167.88    8.10
   4   2   0  149.88    9.00
   4   2   0  158.48    8.80
   4   2   0  177.28    8.00
   4   2   0  160.38    9.10
   4   2   0  159.88    8.50
   4   2   0  158.48    8.20
   4   2   0  159.48    9.00
   4   2   0  154.48    8.20
   4   2   0  168.38    8.20
   4   2   0  175.68    8.20
  -5  -2   0   83.69    5.70
  -5  -2   0   72.09    6.50
  -5  -2   0   86.19    4.50
  -5  -2   0   86.79    6.10
  -5  -2   0   82.99    4.40
  -5  -2   0   85.09    5.40
   5   2   0   82.59    4.90
   5   2   0   91.19    4.40
   5   2   0   85.19    5.80
   5   2   0   81.19    4.60
   5   2   0   81.99    5.30
   5   2   0   91.89    4.50
   5   2   0   78.69    5.50
   5   2   0   82.29    5.60
   5   2   0   85.99    4.60
  -6  -2   0   72.09    3.80
  -6  -2   0   64.09    6.30
  -6  -2   0   69.39    5.70
  -6  -2   0   65.69    3.60
  -6  -2   0   67.69    4.70
  -6  -2   0   66.49    5.30
   6   2   0   67.99    4.30
   6   2   0   68.89    4.00
   6   2   0   67.79    5.10
   6   2   0   72.49    5.10
   6   2   0   69.19    4.30
   6   2   0   67.29    3.90
   6   2   0   69.29    4.80
   6   2   0   72.19    5.10
  -7  -2   0  115.09    9.70
  -7  -2   0  128.69    9.10
  -7  -2   0  127.59    6.50
  -7  -2   0  131.09    8.70
   7   2   0  130.49    8.20
   7   2   0  125.49    7.30
   7   2   0  128.29    8.20
   7   2   0  116.39    6.90
   7   2   0  128.09    7.30
   7   2   0  124.19    7.70
   7   2   0  133.29    6.80
   7   2   0  129.69    8.20
  -8  -2   0    6.60    2.40
  -8  -2   0    5.20    3.00
  -8  -2   0   11.40    3.30
   8   2   0    4.80    2.40
   8   2   0    5.70    2.10
   8   2   0    5.60    2.30
   8   2   0    4.70    1.10
   8   2   0    5.50    1.50
   8   2   0    5.30    1.10
  -9  -2   0   13.20    3.50
  -9  -2   0    9.80    3.90
  -9  -2   0   19.00    4.30
   9   2   0   12.60    3.00
   9   2   0   10.30    2.00
   9   2   0   11.00    2.20
   9   2   0   10.30    3.20
   9   2   0    9.80    1.60
   9   2   0   14.60    1.80
   9   2   0   10.70    2.90
 -10  -2   0    1.90    2.50
 -10  -2   0   12.00    3.40
 -10  -2   0    2.80    3.20
  10   2   0    4.00    3.10
  10   2   0    2.60    1.70
  10   2   0    4.20    1.20
  10   2   0    2.40    1.30
  10   2   0   -1.10    2.20
  12  -3   0   30.00    4.20
  12  -3   0   25.40    2.70
  12  -3   0   29.60    2.90
  12  -3   0   27.30    3.50
 -12   3   0   29.20    6.20
 -12   3   0   23.30    4.70
  11  -3   0    0.30    1.40
  11  -3   0   -0.20    0.80
  11  -3   0   -1.60    0.90
  11  -3   0    0.20    1.30
  11  -3   0   -0.40    0.90
  11  -3   0    0.30    2.00
 -11   3   0    0.40    2.00
 -11   3   0    1.30    3.40
  10  -3   0    9.10    1.30
  10  -3   0    9.90    1.50
  10  -3   0    8.80    2.50
  10  -3   0    8.30    1.70
  10  -3   0    7.10    1.40
  10  -3   0    8.50    1.90
 -10   3   0   11.40    3.10
 -10   3   0   11.40    4.10
 -10   3   0    8.40    1.10
   9  -3   0  159.48    9.00
   9  -3   0  165.28    9.00
   9  -3   0  162.98    8.60
   9  -3   0  159.78    8.70
   9  -3   0  156.18    9.10
   9  -3   0  159.78    9.60
   9  -3   0  161.88    8.70
  -9   3   0  152.88   10.40
  -9   3   0  162.58    8.40
  -9   3   0  170.98    9.40
  -9   3   0  169.08    9.60
  -9   3   0  159.68   11.50
   8  -3   0   45.00    2.70
   8  -3   0   44.10    2.80
   8  -3   0   45.10    3.10
   8  -3   0   44.90    3.80
   8  -3   0   43.50    2.80
   8  -3   0   39.00    3.10
   8  -3   0   39.30    3.00
   8  -3   0   40.40    2.80
   8  -3   0   41.20    3.00
  -8   3   0   38.60    4.80
  -8   3   0   42.70    4.20
  -8   3   0   41.20    2.60
  -8   3   0   42.70    2.70
  -8   3   0   43.90    4.30
  -8   3   0   36.20    2.90
  -8   3   0   42.50    3.60
  -8   3   0   41.90    2.90
   7  -3   0  287.57   14.80
   7  -3   0  296.17   14.70
   7  -3   0  289.27   15.30
   7  -3   0  280.97   14.60
   7  -3   0  323.77   15.50
   7  -3   0  281.27   14.80
   7  -3   0  277.97   14.80
   7  -3   0  268.77   14.80
   7  -3   0  268.87   14.60
   7  -3   0  295.17   14.50
  -7   3   0  282.47   14.40
  -7   3   0  263.27   14.70
  -7   3   0  291.47   14.90
  -7   3   0  261.77   15.70
  -7   3   0  299.77   15.40
  -7   3   0  290.57   14.70
  -7   3   0  283.17   14.80
  -7   3   0  297.77   14.60
  -7   3   0  310.87   16.90
   6  -3   0   51.59    3.20
   6  -3   0   53.89    3.20
   6  -3   0   52.99    3.60
   6  -3   0   54.09    3.00
   6  -3   0   55.99    3.60
   6  -3   0   51.19    3.30
   6  -3   0   53.39    3.30
   6  -3   0   51.09    3.10
   6  -3   0   49.60    3.00
   6  -3   0   55.49    3.00
   6  -3   0   51.99    3.20
  -6   3   0   51.89    3.00
  -6   3   0   47.30    3.20
  -6   3   0   53.49    2.90
  -6   3   0   52.39    2.90
  -6   3   0   47.30    3.90
  -6   3   0   50.09    3.30
  -6   3   0   51.69    3.10
  -6   3   0   60.99    4.90
  -6   3   0   52.29    3.30
  -6   3   0   53.99    3.10
   5  -3   0    7.30    1.00
   5  -3   0    9.10    1.10
   5  -3   0    9.60    0.90
   5  -3   0    9.30    1.00
   5  -3   0   10.30    1.00
   5  -3   0    6.00    1.00
   5  -3   0    9.20    1.40
   5  -3   0   10.60    1.20
   5  -3   0   11.20    0.90
   5  -3   0   11.30    1.50
  -5   3   0   10.10    0.90
  -5   3   0    9.60    1.10
  -5   3   0   10.90    1.00
  -5   3   0    8.30    0.90
  -5   3   0   12.50    2.50
  -5   3   0    8.10    1.00
  -5   3   0    8.30    1.30
  -5   3   0    8.40    1.10
  -5   3   0    8.40    1.10
  -5   3   0    7.50    1.50
  -5   3   0    9.80    1.00
   4  -3   0    4.80    0.60
   4  -3   0    3.90    0.70
   4  -3   0    3.90    0.60
   4  -3   0    4.70    0.70
   4  -3   0    6.40    0.60
   4  -3   0    4.20    0.90
   4  -3   0    4.30    0.70
   4  -3   0    5.50    1.00
   4  -3   0    4.80    0.70
   4  -3   0    5.10    0.60
  -4   3   0    4.50    0.80
  -4   3   0    4.70    0.70
  -4   3   0    4.50    0.70
  -4   3   0    4.90    0.60
  -4   3   0    4.50    1.10
  -4   3   0    5.10    0.30
  -4   3   0    4.80    0.60
  -4   3   0    4.60    0.70
  -4   3   0    4.40    0.60
  -4   3   0    6.30    1.70
  -4   3   0    4.40    0.70
  -4   3   0    4.20    0.60
  -4   3   0    4.40    1.00
  -4   3   0    3.80    0.50
   3  -3   0  282.37   13.50
   3  -3   0  288.17   13.50
   3  -3   0  270.97   13.70
   3  -3   0  280.17   13.50
   3  -3   0  277.87   13.60
   3  -3   0  290.47   13.60
   3  -3   0  267.97   13.60
   3  -3   0  277.77   14.00
   3  -3   0  266.57   13.70
   3  -3   0  266.57   13.60
  -3   3   0  274.47   13.50
  -3   3   0  287.37   13.60
  -3   3   0  283.67   13.50
  -3   3   0  261.77   13.60
  -3   3   0  266.77   13.60
  -3   3   0  242.58   13.90
  -3   3   0  266.27   14.00
  -3   3   0  266.07   13.70
  -3   3   0  257.57   13.80
  -3   3   0  265.37   13.60
   2  -3   0   41.70    2.30
   2  -3   0   46.50    2.20
   2  -3   0   44.20    2.40
   2  -3   0   41.60    2.30
   2  -3   0   38.60    2.60
   2  -3   0   44.00    2.40
   2  -3   0   45.40    2.60
   2  -3   0   45.00    2.40
   2  -3   0   44.80    2.60
   2  -3   0   38.00    2.50
   2  -3   0   44.70    2.80
   2  -3   0   45.10    2.30
  -2   3   0   43.70    2.40
  -2   3   0   47.10    2.60
  -2   3   0   42.30    2.40
  -2   3   0   42.60    2.60
  -2   3   0   43.50    2.50
  -2   3   0   42.40    2.30
  -2   3   0   41.90    2.40
  -2   3   0   41.60    2.40
  -2   3   0   43.70    2.40
  -2   3   0   45.30    2.90
   1  -3   0    5.60    0.50
   1  -3   0    8.50    0.90
   1  -3   0    7.00    0.70
   1  -3   0    5.90    0.60
   1  -3   0    5.10    0.50
   1  -3   0    8.50    1.10
   1  -3   0    6.10    0.60
   1  -3   0    4.90    0.70
   1  -3   0    6.20    0.60
   1  -3   0    6.30    0.70
   1  -3   0    5.30    0.50
   1  -3   0    7.40    0.60
  -1   3   0    6.30    0.60
  -1   3   0    5.10    0.70
  -1   3   0    5.90    0.90
  -1   3   0    6.10    1.00
  -1   3   0    5.90    0.60
  -1   3   0    6.80    0.60
  -1   3   0    5.80    0.80
  -1   3   0    6.50    0.70
  -1   3   0    6.00    0.90
  -1   3   0    4.70    0.70
  -1   3   0    5.60    0.70
  -1   3   0    5.50    0.60
  -1   3   0    8.80    1.00
  -1   3   0    6.80    0.60
   0  -3   0 1986.40  104.99
   0  -3   0 2144.79  105.69
   0  -3   0 2077.89  105.09
   0  -3   0 2159.58  104.89
   0  -3   0 2346.87  104.69
   0  -3   0 2082.09  105.09
   0  -3   0 2254.17  104.69
   0  -3   0 2064.19  104.79
   0  -3   0 2132.89  104.89
   0  -3   0 2163.48  105.99
   0  -3   0 2157.18  106.29
   0  -3   0 2242.18  106.49
   0   3   0 2002.20  104.69
   0   3   0 2092.29  105.39
   0   3   0 2192.38  106.39
   0   3   0 2082.89  104.69
   0   3   0 2060.49  104.49
   0   3   0 2144.29  105.59
   0   3   0 2004.50  104.19
   0   3   0 2087.99  104.79
   0   3   0 2197.48  104.69
   0   3   0 2116.19  104.79
   0   3   0 2127.09  106.39
   0   3   0 2194.38  104.79
  -1  -3   0   80.39    4.10
  -1  -3   0   82.39    4.20
  -1  -3   0   73.29    4.30
  -1  -3   0   70.49    4.50
  -1  -3   0   77.59    4.80
  -1  -3   0   81.39    4.10
  -1  -3   0   77.59    4.20
  -1  -3   0   79.29    4.40
  -1  -3   0   81.39    4.30
  -1  -3   0   78.89    4.20
  -1  -3   0   92.49    5.20
  -1  -3   0   76.89    4.50
  -1  -3   0   77.39    4.60
   1   3   0   86.29    4.50
   1   3   0   81.09    4.10
   1   3   0   81.39    4.70
   1   3   0   83.89    4.30
   1   3   0   74.89    4.20
   1   3   0   80.99    4.90
   1   3   0   83.99    4.40
   1   3   0   87.79    4.30
   1   3   0   94.39    4.70
   1   3   0   79.79    4.80
  -2  -3   0  510.25   25.60
  -2  -3   0  476.45   24.10
  -2  -3   0  500.55   24.10
  -2  -3   0  493.25   25.00
  -2  -3   0  439.66   24.20
  -2  -3   0  454.45   24.50
  -2  -3   0  483.95   24.20
  -2  -3   0  454.25   24.00
  -2  -3   0  485.55   24.60
  -2  -3   0  506.25   24.00
  -2  -3   0  470.35   24.70
   2   3   0  508.35   24.10
   2   3   0  485.05   25.00
   2   3   0  498.25   24.10
   2   3   0  497.95   24.90
   2   3   0  514.55   24.40
   2   3   0  514.35   24.20
   2   3   0  492.95   24.70
   2   3   0  507.15   24.20
   2   3   0  485.45   24.20
  -3  -3   0  135.29    7.80
  -3  -3   0  115.99    7.30
  -3  -3   0  136.69    8.80
  -3  -3   0  149.19    8.10
  -3  -3   0  142.39    7.10
  -3  -3   0  140.09    8.00
  -3  -3   0  128.29    7.60
  -3  -3   0  136.29    7.00
   3   3   0  137.99    7.20
   3   3   0  146.59    7.10
   3   3   0  144.89    7.30
   3   3   0  139.49    7.80
   3   3   0  160.68    8.20
   3   3   0  141.09    8.20
   3   3   0  132.19    8.00
   3   3   0  151.48    7.40
   3   3   0  138.09    8.00
  -4  -3   0    5.20    0.70
  -4  -3   0    4.70    1.50
  -4  -3   0    5.20    1.20
  -4  -3   0    5.00    1.60
  -4  -3   0    5.10    0.60
  -4  -3   0    5.40    1.30
  -4  -3   0    3.70    1.90
   4   3   0    5.10    1.00
   4   3   0    3.00    1.20
   4   3   0    5.00    1.60
   4   3   0    4.40    0.90
   4   3   0    4.10    0.80
   4   3   0    4.00    1.80
   4   3   0    7.50    1.10
   4   3   0    4.60    1.60
   4   3   0    5.10    0.80
   4   3   0    5.10    0.60
  -5  -3   0  126.59    7.60
  -5  -3   0  126.79    6.40
  -5  -3   0  127.79    6.60
  -5  -3   0  116.29    9.00
  -5  -3   0  125.59    8.10
  -5  -3   0  129.99    8.10
   5   3   0  125.39    8.00
   5   3   0  129.29    7.60
   5   3   0  135.59    6.70
   5   3   0  125.89    7.00
   5   3   0  120.89    6.70
   5   3   0  125.89    6.70
   5   3   0  130.29    8.00
   5   3   0  123.49    7.80
  -6  -3   0  233.78   15.70
  -6  -3   0  252.17   12.50
  -6  -3   0  249.68   14.70
  -6  -3   0  245.58   14.40
   6   3   0  263.17   14.30
   6   3   0  258.47   13.70
   6   3   0  257.07   13.20
   6   3   0  240.38   12.80
   6   3   0  228.88   13.90
   6   3   0  251.67   13.20
   6   3   0  256.37   12.80
   6   3   0  257.77   14.10
  -7  -3   0   26.50    1.50
  -7  -3   0   30.10    4.00
  -7  -3   0   20.20    4.50
  -7  -3   0   23.80    3.80
   7   3   0   28.80    3.80
   7   3   0   22.80    2.20
   7   3   0   24.90    3.60
   7   3   0   25.10    3.80
   7   3   0   22.20    2.50
   7   3   0   20.50    2.00
  -8  -3   0   13.30    3.20
  -8  -3   0   14.50    3.60
  -8  -3   0    7.30    3.40
   8   3   0   15.30    2.30
   8   3   0   13.50    1.70
   8   3   0    8.40    2.70
   8   3   0   14.60    3.30
   8   3   0   14.10    1.80
   8   3   0   14.10    1.70
   8   3   0   13.30    3.40
  -9  -3   0   12.10    3.50
  -9  -3   0   14.60    4.80
   9   3   0    7.60    3.10
   9   3   0   11.20    2.50
   9   3   0   14.90    1.90
   9   3   0   12.50    3.70
   9   3   0   12.40    3.30
   9   3   0   12.00    1.80
 -10  -3   0    0.10    2.70
 -10  -3   0    2.10    2.60
  10   3   0    0.40    1.10
  10   3   0    0.00    1.10
  10   3   0   -1.80    2.80
  10   3   0    0.30    1.60
  12  -4   0   13.80    2.10
  12  -4   0   15.00    2.00
  12  -4   0   11.70    2.50
  12  -4   0   12.70    2.90
  12  -4   0   12.40    1.70
 -12   4   0   11.60    3.50
 -12   4   0   17.50    5.50
  11  -4   0    5.70    1.30
  11  -4   0    2.10    1.10
  11  -4   0    3.20    1.10
  11  -4   0    1.50    1.30
  11  -4   0    1.90    2.00
  11  -4   0    2.80    1.70
 -11   4   0    0.50    2.10
 -11   4   0    2.60    0.90
 -11   4   0    3.90    3.60
  10  -4   0  110.49    6.50
  10  -4   0  116.39    7.60
  10  -4   0  113.99    7.10
  10  -4   0  119.79    6.50
  10  -4   0  109.29    6.90
  10  -4   0  116.59    6.70
 -10   4   0  116.09    6.20
 -10   4   0  115.19    9.70
 -10   4   0  124.39    7.70
 -10   4   0  112.09    8.60
   9  -4   0   34.00    2.40
   9  -4   0   30.40    2.70
   9  -4   0   29.40    2.50
   9  -4   0   35.20    2.60
   9  -4   0   31.00    2.80
   9  -4   0   36.60    2.70
   9  -4   0   37.30    3.50
  -9   4   0   33.90    2.30
  -9   4   0   35.60    2.50
  -9   4   0   34.20    3.50
  -9   4   0   34.50    4.10
  -9   4   0   33.40    4.90
   8  -4   0  158.68    8.60
   8  -4   0  157.38    9.10
   8  -4   0  155.18    8.50
   8  -4   0  153.88    8.60
   8  -4   0  161.68    8.40
   8  -4   0  167.58    8.40
   8  -4   0  168.48    8.60
   8  -4   0  143.99    8.60
  -8   4   0  157.48    8.40
  -8   4   0  160.78    8.20
  -8   4   0  162.18    8.40
  -8   4   0  147.49    9.80
  -8   4   0  165.58    9.40
  -8   4   0  170.48   11.10
  -8   4   0  146.39    8.70
   7  -4   0   54.49    4.10
   7  -4   0   59.59    3.40
   7  -4   0   60.09    3.70
   7  -4   0   60.79    3.50
   7  -4   0   56.69    3.70
   7  -4   0   56.09    3.80
   7  -4   0   60.59    3.80
   7  -4   0   62.99    3.60
  -7   4   0   59.89    3.40
  -7   4   0   60.09    3.40
  -7   4   0   56.69    3.30
  -7   4   0   61.79    3.80
  -7   4   0   66.79    5.70
  -7   4   0   62.39    3.60
  -7   4   0   56.89    3.90
  -7   4   0   53.99    4.60
  -7   4   0   59.39    3.50
  -7   4   0   57.09    3.60
   6  -4   0    6.20    1.30
   6  -4   0    4.70    0.90
   6  -4   0    5.40    0.80
   6  -4   0    7.50    1.10
   6  -4   0    5.90    1.00
   6  -4   0    6.30    0.80
   6  -4   0    6.70    1.00
   6  -4   0    7.60    1.20
  -6   4   0    4.80    1.10
  -6   4   0    6.40    1.00
  -6   4   0    6.20    0.90
  -6   4   0    7.60    2.50
  -6   4   0    6.30    1.60
  -6   4   0    6.00    0.80
  -6   4   0    4.80    0.70
  -6   4   0    5.60    0.90
  -6   4   0    5.70    0.90
  -6   4   0    4.90    1.30
  -6   4   0    6.00    0.70
   5  -4   0  524.85   27.20
   5  -4   0  548.25   27.20
   5  -4   0  531.85   27.40
   5  -4   0  539.65   27.20
   5  -4   0  560.04   27.10
   5  -4   0  600.04   28.10
   5  -4   0  525.75   27.10
   5  -4   0  552.74   27.20
   5  -4   0  543.75   27.40
  -5   4   0  547.75   27.10
  -5   4   0  539.15   27.00
  -5   4   0  466.05   27.00
  -5   4   0  612.74   28.70
  -5   4   0  557.14   27.20
  -5   4   0  586.54   26.80
  -5   4   0  513.15   27.30
  -5   4   0  521.65   27.80
  -5   4   0  566.74   26.90
  -5   4   0  549.85   27.20
  -5   4   0  587.04   26.80
  -5   4   0  563.74   27.00
  -5   4   0  500.55   27.80
  -5   4   0  526.65   27.20
   4  -4   0  930.11   45.50
   4  -4   0 1002.40   45.60
   4  -4   0  917.41   45.50
   4  -4   0  996.00   46.10
   4  -4   0  944.51   45.50
   4  -4   0  940.01   45.50
   4  -4   0  916.51   45.60
   4  -4   0  946.71   45.80
   4  -4   0  940.41   45.70
  -4   4   0  881.21   45.40
  -4   4   0  928.41   45.40
  -4   4   0  909.51   46.10
  -4   4   0  939.51   45.70
  -4   4   0  900.81   45.60
  -4   4   0  788.42   45.90
  -4   4   0  904.01   45.80
  -4   4   0  965.80   45.60
  -4   4   0  883.21   45.60
  -4   4   0  919.71   45.60
   3  -4   0  726.63   35.90
   3  -4   0  724.53   36.00
   3  -4   0  725.63   35.90
   3  -4   0  764.62   35.80
   3  -4   0  719.23   36.20
   3  -4   0  736.83   36.20
   3  -4   0  739.93   35.90
   3  -4   0  767.42   36.00
   3  -4   0  781.92   36.50
   3  -4   0  772.82   36.00
   3  -4   0  616.74   36.20
  -3   4   0  731.43   35.90
  -3   4   0  718.33   36.10
  -3   4   0  709.63   35.90
  -3   4   0  729.03   36.20
  -3   4   0  728.43   36.30
  -3   4   0  740.93   36.00
  -3   4   0  733.03   36.50
  -3   4   0  699.23   36.00
  -3   4   0  713.53   36.20
  -3   4   0  721.23   36.00
  -3   4   0  754.12   36.00
   2  -4   0   33.90    2.30
   2  -4   0   29.20    1.80
   2  -4   0   28.60    1.70
   2  -4   0   29.40    1.80
   2  -4   0   30.00    2.00
   2  -4   0   32.90    2.10
   2  -4   0   24.80    2.00
   2  -4   0   30.20    1.70
   2  -4   0   31.40    1.80
   2  -4   0   29.20    1.70
  -2   4   0   31.90    2.10
  -2   4   0   30.90    2.10
  -2   4   0   28.00    1.70
  -2   4   0   30.30    1.90
  -2   4   0   28.30    2.20
  -2   4   0   29.10    2.00
  -2   4   0   31.80    1.80
  -2   4   0   35.70    2.30
  -2   4   0   30.10    1.80
  -2   4   0   28.00    1.80
  -2   4   0   29.40    2.10
  -2   4   0   28.50    1.90
  -2   4   0   29.90    2.40
   1  -4   0  892.61   44.50
   1  -4   0  972.90   44.40
   1  -4   0  932.41   45.20
   1  -4   0  800.42   44.30
   1  -4   0  869.01   44.30
   1  -4   0  919.71   44.30
   1  -4   0  879.61   44.40
   1  -4   0  870.01   44.60
   1  -4   0  896.01   44.30
   1  -4   0  924.61   45.50
   1  -4   0  926.11   44.70
   1  -4   0  798.22   44.40
  -1   4   0  904.51   44.40
  -1   4   0  891.11   44.40
  -1   4   0  983.20   44.70
  -1   4   0  889.11   44.80
  -1   4   0  897.91   44.80
  -1   4   0  909.71   44.70
  -1   4   0  945.61   44.40
  -1   4   0  883.81   44.90
  -1   4   0  952.00   44.40
  -1   4   0  871.71   44.60
  -1   4   0  917.11   44.30
  -1   4   0  918.51   44.30
  -1   4   0  909.21   44.60
   0  -4   0   78.69    3.80
   0  -4   0   77.29    4.20
   0  -4   0   76.09    4.60
   0  -4   0   78.09    4.30
   0  -4   0   76.99    3.90
   0  -4   0   75.89    4.10
   0  -4   0   70.49    4.40
   0  -4   0   77.89    4.00
   0  -4   0   73.39    4.10
   0  -4   0   75.89    4.30
   0   4   0   76.99    4.20
   0   4   0   75.39    4.30
   0   4   0   75.19    4.30
   0   4   0   77.99    4.50
   0   4   0   75.49    4.00
   0   4   0   77.09    4.80
   0   4   0   76.99    3.90
   0   4   0   73.69    4.10
   0   4   0   65.69    3.80
   0   4   0   77.09    3.90
   0   4   0   76.09    4.40
   0   4   0   73.39    4.60
  -1  -4   0   34.20    2.50
  -1  -4   0   36.00    2.30
  -1  -4   0   40.10    2.10
  -1  -4   0   33.90    2.00
  -1  -4   0   34.90    2.40
  -1  -4   0   31.70    2.40
  -1  -4   0   36.80    2.10
  -1  -4   0   35.80    2.10
  -1  -4   0   36.80    2.00
  -1  -4   0   37.00    1.90
  -1  -4   0   39.60    3.20
  -1  -4   0   35.10    2.80
  -1  -4   0   35.20    2.60
   1   4   0   43.40    2.60
   1   4   0   36.00    3.00
   1   4   0   38.50    2.10
   1   4   0   39.20    2.90
   1   4   0   35.80    2.30
   1   4   0   37.20    2.70
   1   4   0   36.90    2.60
   1   4   0   36.90    2.20
   1   4   0   39.40    2.20
   1   4   0   36.80    2.50
  -2  -4   0    7.30    0.70
  -2  -4   0    6.40    0.80
  -2  -4   0    6.00    1.10
  -2  -4   0    6.30    1.70
  -2  -4   0    7.10    0.60
  -2  -4   0    6.00    0.80
  -2  -4   0    8.50    1.50
  -2  -4   0    6.60    1.00
  -2  -4   0    5.80    1.20
  -2  -4   0    6.60    0.70
   2   4   0    4.90    1.10
   2   4   0    5.30    1.40
   2   4   0    8.10    1.20
   2   4   0    8.60    1.30
   2   4   0    6.00    0.60
   2   4   0    6.90    1.10
   2   4   0    5.80    0.80
   2   4   0    7.10    1.70
   2   4   0    6.30    0.80
  -3  -4   0  202.48   12.50
  -3  -4   0  202.98   11.40
  -3  -4   0  204.88   10.40
  -3  -4   0  203.08   10.40
  -3  -4   0  190.88   11.10
  -3  -4   0  201.08   11.30
  -3  -4   0  227.48   11.60
  -3  -4   0  218.98   10.50
   3   4   0  208.58   11.80
   3   4   0  188.68   10.60
   3   4   0  212.68   11.40
   3   4   0  221.68   10.50
   3   4   0  214.78   11.70
   3   4   0  227.48   10.90
   3   4   0  202.68   10.60
   3   4   0  205.98   11.60
  -4  -4   0   19.20    1.40
  -4  -4   0   18.70    2.30
  -4  -4   0   17.30    3.10
  -4  -4   0   19.70    1.20
  -4  -4   0   20.80    2.40
  -4  -4   0   16.50    2.10
  -4  -4   0   20.00    2.50
   4   4   0   18.30    2.30
   4   4   0   17.90    3.00
   4   4   0   14.90    1.50
   4   4   0   21.50    2.00
   4   4   0   20.00    1.80
   4   4   0   16.90    2.70
   4   4   0   19.30    1.60
   4   4   0   19.90    2.70
  -5  -4   0    0.30    0.40
  -5  -4   0    0.70    1.50
  -5  -4   0    1.40    1.40
  -5  -4   0    0.60    0.40
  -5  -4   0   -0.10    1.60
  -5  -4   0    0.60    1.10
   5   4   0   -2.30    1.10
   5   4   0    1.10    0.70
   5   4   0    0.00    1.50
   5   4   0    1.60    0.80
   5   4   0   -0.40    1.50
   5   4   0   -0.60    0.80
   5   4   0    1.20    1.80
   5   4   0   -0.20    0.80
  -6  -4   0   19.10    4.20
  -6  -4   0   21.80    1.40
  -6  -4   0   22.20    3.60
  -6  -4   0   24.90    3.30
   6   4   0   21.20    3.40
   6   4   0   22.20    3.30
   6   4   0   25.20    3.80
   6   4   0   21.60    1.90
   6   4   0   19.20    1.90
  -7  -4   0  229.18   14.10
  -7  -4   0  212.88   15.60
  -7  -4   0  232.08   14.00
   7   4   0  229.68   12.40
   7   4   0  236.48   13.70
   7   4   0  221.78   11.90
   7   4   0  215.48   11.80
   7   4   0  225.48   13.50
   7   4   0  232.38   13.60
  -8  -4   0  166.18   11.40
  -8  -4   0  142.59   12.80
   8   4   0  170.08   11.10
   8   4   0  164.68    9.10
   8   4   0  168.08   11.10
   8   4   0  175.48   11.20
   8   4   0  170.68    9.70
  -9  -4   0   58.09    6.60
  -9  -4   0   56.89    7.90
   9   4   0   60.79    4.10
   9   4   0   58.69    6.30
   9   4   0   61.59    6.60
  12  -5   0   10.50    2.60
  12  -5   0   11.70    2.40
  12  -5   0    8.10    1.70
  12  -5   0   11.70    1.70
  12  -5   0   11.40    1.80
 -12   5   0   12.00    3.60
 -12   5   0   13.00    4.90
  11  -5   0    1.30    1.80
  11  -5   0    0.90    0.90
  11  -5   0   -0.80    0.90
  11  -5   0   -0.80    1.20
  11  -5   0   -0.90    1.20
  11  -5   0    0.10    0.80
 -11   5   0    4.00    1.70
 -11   5   0   -0.30    0.80
 -11   5   0    0.90    1.90
 -11   5   0    0.10    3.10
  10  -5   0   61.89    4.50
  10  -5   0   65.69    4.40
  10  -5   0   64.09    4.00
  10  -5   0   70.59    5.00
  10  -5   0   62.39    4.10
  10  -5   0   57.89    4.10
 -10   5   0   56.89    5.70
 -10   5   0   68.19    7.30
 -10   5   0   69.59    5.40
 -10   5   0   66.89    3.90
   9  -5   0   21.00    2.30
   9  -5   0   18.90    2.00
   9  -5   0   22.90    2.90
   9  -5   0   15.20    1.90
   9  -5   0   19.80    1.90
   9  -5   0   19.30    1.70
   9  -5   0   17.10    2.00
  -9   5   0   20.70    1.90
  -9   5   0   17.00    2.10
  -9   5   0   20.10    3.10
  -9   5   0   17.00    3.10
  -9   5   0   17.50    1.60
  -9   5   0   22.50    4.60
   8  -5   0   13.10    1.70
   8  -5   0   15.00    1.50
   8  -5   0   12.20    1.70
   8  -5   0   16.60    2.20
   8  -5   0   12.30    1.60
   8  -5   0   12.70    1.60
   8  -5   0   13.10    1.50
   8  -5   0   13.00    1.60
  -8   5   0   13.30    1.70
  -8   5   0   15.30    1.40
  -8   5   0   10.50    1.30
  -8   5   0   16.20    3.70
  -8   5   0   16.80    2.90
  -8   5   0   18.60    1.50
  -8   5   0   14.60    1.60
  -8   5   0   14.90    2.70
   7  -5   0   35.90    2.50
   7  -5   0   32.60    2.40
   7  -5   0   32.20    2.80
   7  -5   0   37.20    2.50
   7  -5   0   35.20    2.30
   7  -5   0   32.80    2.50
   7  -5   0   35.00    2.20
   7  -5   0   34.10    2.70
  -7   5   0   32.90    2.20
  -7   5   0   36.70    2.60
  -7   5   0   30.80    2.30
  -7   5   0   34.30    2.70
  -7   5   0   32.50    2.10
  -7   5   0   32.50    2.50
  -7   5   0   32.90    3.30
  -7   5   0   36.80    4.30
  -7   5   0   32.40    3.40
  -7   5   0   33.70    2.20
   6  -5   0   22.50    1.80
   6  -5   0   22.50    2.00
   6  -5   0   20.90    1.70
   6  -5   0   20.20    1.70
   6  -5   0   22.60    1.90
   6  -5   0   21.30    2.10
   6  -5   0   19.60    1.60
   6  -5   0   24.20    1.80
   6  -5   0   17.30    2.20
  -6   5   0   22.40    1.40
  -6   5   0   24.80    1.20
  -6   5   0   23.70    1.60
  -6   5   0   25.50    1.20
  -6   5   0   22.60    1.60
  -6   5   0   18.80    2.40
  -6   5   0   24.70    3.40
  -6   5   0   23.00    1.70
  -6   5   0   20.70    2.90
  -6   5   0   22.10    2.10
  -6   5   0   22.90    1.90
  -6   5   0   24.60    1.60
  -6   5   0   22.30    2.10
  -6   5   0   24.40    1.40
  -6   5   0   24.50    1.90
   5  -5   0    0.20    0.50
   5  -5   0    0.70    0.60
   5  -5   0    0.50    0.60
   5  -5   0    0.00    0.40
   5  -5   0    0.00    0.50
   5  -5   0    0.00    0.60
   5  -5   0    0.10    0.50
   5  -5   0    0.30    0.20
   5  -5   0    0.10    0.50
   5  -5   0    0.20    0.70
  -5   5   0    0.10    0.60
  -5   5   0    0.40    0.40
  -5   5   0    0.40    0.80
  -5   5   0    0.00    0.50
  -5   5   0    0.30    0.80
  -5   5   0   -0.10    0.90
  -5   5   0    0.60    1.10
  -5   5   0    0.50    0.50
  -5   5   0    0.30    0.60
  -5   5   0    0.10    0.50
  -5   5   0    1.90    1.70
   4  -5   0  333.87   16.50
   4  -5   0  345.87   16.30
   4  -5   0  344.67   16.50
   4  -5   0  340.97   16.50
   4  -5   0  328.87   16.80
   4  -5   0  338.67   16.60
   4  -5   0  314.87   16.50
   4  -5   0  285.57   16.90
   4  -5   0  323.07   16.50
   4  -5   0  323.77   16.80
  -4   5   0  333.87   16.60
  -4   5   0  332.57   16.90
  -4   5   0  321.97   16.50
  -4   5   0  321.37   16.50
  -4   5   0  315.67   16.60
  -4   5   0  329.27   16.50
  -4   5   0  330.07   17.30
  -4   5   0  320.97   16.80
  -4   5   0  323.17   16.50
  -4   5   0  332.77   16.70
  -4   5   0  376.66   17.80
   3  -5   0  366.56   18.10
   3  -5   0  376.46   18.10
   3  -5   0  378.96   18.10
   3  -5   0  361.36   18.40
   3  -5   0  356.16   18.00
   3  -5   0  378.26   18.20
   3  -5   0  377.26   18.70
   3  -5   0  348.27   18.40
   3  -5   0  360.56   18.10
   3  -5   0  376.06   17.90
  -3   5   0  365.26   18.20
  -3   5   0  355.56   18.80
  -3   5   0  360.06   18.40
  -3   5   0  332.27   18.10
  -3   5   0  369.06   18.50
  -3   5   0  355.46   18.10
  -3   5   0  361.96   18.10
  -3   5   0  364.26   18.20
  -3   5   0  357.66   18.50
  -3   5   0  370.46   18.10
  -3   5   0  352.16   18.40
  -3   5   0  356.36   18.20
   2  -5   0    0.70    0.40
   2  -5   0    0.40    0.50
   2  -5   0    0.40    0.40
   2  -5   0    0.50    0.50
   2  -5   0    0.90    0.70
   2  -5   0    0.60    0.40
   2  -5   0    1.00    0.30
   2  -5   0    0.70    0.40
   2  -5   0    1.40    0.50
   2  -5   0    0.50    0.40
   2  -5   0    1.20    0.60
   2  -5   0    0.40    0.50
  -2   5   0    1.40    0.90
  -2   5   0    1.40    0.80
  -2   5   0    0.80    0.40
  -2   5   0    1.20    0.60
  -2   5   0    0.60    0.80
  -2   5   0    0.70    0.50
  -2   5   0    0.90    0.70
  -2   5   0    1.10    0.40
  -2   5   0    0.90    0.50
  -2   5   0    1.00    0.60
  -2   5   0    1.00    0.60
  -2   5   0    1.00    0.50
  -2   5   0    1.20    0.90
   1  -5   0 1492.95   74.09
   1  -5   0 1461.95   73.79
   1  -5   0 1559.84   75.09
   1  -5   0 1523.05   73.59
   1  -5   0 1578.24   73.89
   1  -5   0 1407.16   73.69
   1  -5   0 1505.45   73.59
   1  -5   0 1470.65   73.69
   1  -5   0 1444.76   73.59
   1  -5   0 1596.64   74.89
   1  -5   0 1553.44   74.09
   1  -5   0 1607.64   75.89
  -1   5   0 1456.35   73.79
  -1   5   0 1528.15   74.09
  -1   5   0 1490.15   73.89
  -1   5   0 1519.25   73.69
  -1   5   0 1458.75   74.39
  -1   5   0 1493.75   73.99
  -1   5   0 1501.25   73.99
  -1   5   0 1461.75   73.69
  -1   5   0 1467.95   74.29
  -1   5   0 1459.55   73.69
  -1   5   0 1500.85   73.99
  -1   5   0 1486.65   74.19
   0  -5   0   55.69    3.10
   0  -5   0   55.39    3.30
   0  -5   0   55.99    2.90
   0  -5   0   56.39    3.40
   0  -5   0   54.49    3.60
   0  -5   0   54.69    2.90
   0  -5   0   51.99    3.20
   0  -5   0   52.19    3.30
   0  -5   0   49.60    3.10
   0   5   0   59.59    3.00
   0   5   0   54.19    3.10
   0   5   0   57.99    3.70
   0   5   0   56.29    3.90
   0   5   0   53.49    3.60
   0   5   0   54.59    3.00
   0   5   0   53.79    4.00
   0   5   0   57.59    3.40
   0   5   0   61.69    3.70
   0   5   0   53.69    3.40
   0   5   0   52.59    3.20
  -1  -5   0  215.88   11.80
  -1  -5   0  223.18   12.20
  -1  -5   0  216.08   11.30
  -1  -5   0  229.08   11.30
  -1  -5   0  217.68   11.70
  -1  -5   0  219.98   11.20
  -1  -5   0  218.48   11.50
  -1  -5   0  208.68   11.90
  -1  -5   0  206.48   11.40
  -1  -5   0  227.68   11.40
  -1  -5   0  261.17   13.20
   1   5   0  215.68   11.50
   1   5   0  234.88   11.40
   1   5   0  227.48   12.40
   1   5   0  233.88   12.20
   1   5   0  235.58   11.90
   1   5   0  264.37   12.20
   1   5   0  231.88   11.70
   1   5   0  233.48   11.90
   1   5   0  222.38   11.60
   1   5   0  225.88   12.60
  -2  -5   0   40.40    2.70
  -2  -5   0   47.50    2.70
  -2  -5   0   43.00    3.10
  -2  -5   0   46.20    2.80
  -2  -5   0   48.40    4.40
  -2  -5   0   43.40    2.80
  -2  -5   0   45.90    2.50
  -2  -5   0   50.99    3.60
  -2  -5   0   47.80    3.60
  -2  -5   0   44.40    2.70
   2   5   0   50.29    2.70
   2   5   0   52.09    3.40
   2   5   0   46.20    2.90
   2   5   0   53.39    3.60
   2   5   0   47.10    3.90
   2   5   0   46.70    2.80
   2   5   0   47.30    3.10
   2   5   0   47.40    4.10
   2   5   0   48.70    3.60
  -3  -5   0    5.40    0.80
  -3  -5   0    4.30    2.10
  -3  -5   0    5.30    1.40
  -3  -5   0    5.90    1.40
  -3  -5   0    5.70    0.70
  -3  -5   0    3.50    1.40
  -3  -5   0    7.20    1.40
  -3  -5   0    5.80    0.60
   3   5   0    6.50    1.00
   3   5   0    4.70    1.00
   3   5   0    5.70    1.50
   3   5   0    7.10    1.90
   3   5   0    5.30    1.30
   3   5   0    3.10    1.70
   3   5   0    5.80    2.10
  -4  -5   0   81.09    4.30
  -4  -5   0   77.69    6.80
  -4  -5   0   82.69    5.40
  -4  -5   0   81.99    5.70
  -4  -5   0   77.39    5.20
  -4  -5   0   78.99    4.40
   4   5   0   80.49    4.60
   4   5   0   75.29    4.60
   4   5   0   81.59    5.80
   4   5   0   85.59    5.00
   4   5   0   86.89    5.70
   4   5   0   82.89    6.20
   4   5   0   85.79    6.10
  -5  -5   0    2.10    1.40
  -5  -5   0    3.20    1.40
  -5  -5   0    4.20    1.80
  -5  -5   0    2.60    2.30
  -5  -5   0    1.30    0.50
   5   5   0    3.50    2.00
   5   5   0    2.20    1.10
   5   5   0    1.00    2.10
   5   5   0    1.70    1.00
   5   5   0    2.60    2.00
   5   5   0    2.10    0.90
  -6  -5   0   13.00    1.20
  -6  -5   0   10.70    3.60
  -6  -5   0   15.50    3.10
   6   5   0   11.90    2.90
   6   5   0   12.80    3.00
   6   5   0   12.20    1.60
   6   5   0   14.70    1.70
   6   5   0   16.40    3.40
  -7  -5   0    1.60    2.70
  -7  -5   0    1.60    2.10
   7   5   0    1.80    1.30
   7   5   0   -1.10    2.10
   7   5   0    1.80    1.20
   7   5   0   -0.70    2.50
   7   5   0    6.20    2.90
   7   5   0    0.80    1.00
  -8  -5   0   17.60    3.90
  -8  -5   0   16.40    5.10
   8   5   0   13.00    3.70
   8   5   0   14.90    2.00
   8   5   0   15.60    3.80
  13  -6   0    2.50    1.30
  13  -6   0    3.00    1.90
  13  -6   0    5.20    1.60
  13  -6   0    9.90    2.20
  13  -6   0    4.10    1.30
 -13   6   0    3.60    2.50
 -13   6   0    6.20    4.00
  12  -6   0    7.30    2.10
  12  -6   0    5.60    1.60
  12  -6   0    6.80    1.60
  12  -6   0    8.80    1.60
  12  -6   0   11.60    2.50
 -12   6   0    5.20    1.20
 -12   6   0    7.30    4.20
 -12   6   0    9.20    3.30
  11  -6   0   14.60    2.20
  11  -6   0   11.50    1.70
  11  -6   0   20.50    2.90
  11  -6   0   13.90    2.00
  11  -6   0   17.60    2.50
  11  -6   0   19.00    2.10
 -11   6   0   20.70    5.20
 -11   6   0   17.40    3.20
 -11   6   0   15.80    3.60
 -11   6   0   13.60    1.60
  10  -6   0   78.79    4.80
  10  -6   0   82.29    5.20
  10  -6   0   74.29    4.80
  10  -6   0   78.49    4.70
  10  -6   0   80.79    5.10
  10  -6   0   83.99    5.60
 -10   6   0   78.39    4.60
 -10   6   0   84.29    8.20
 -10   6   0   80.19    6.20
 -10   6   0   73.69    6.40
 -10   6   0   78.89    4.80
   9  -6   0   35.40    3.90
   9  -6   0   43.40    3.10
   9  -6   0   46.90    3.20
   9  -6   0   46.90    3.00
   9  -6   0   49.80    3.30
   9  -6   0   49.40    3.40
   9  -6   0   50.09    3.80
  -9   6   0   41.50    3.00
  -9   6   0   49.80    5.70
  -9   6   0   46.80    4.50
  -9   6   0   45.20    4.30
  -9   6   0   53.19    3.20
  -9   6   0   49.50    3.20
  -9   6   0   39.30    3.50
   8  -6   0  113.69    6.20
   8  -6   0  117.19    6.40
   8  -6   0  118.89    6.70
   8  -6   0  118.69    6.50
   8  -6   0  118.69    6.50
   8  -6   0  121.49    6.90
   8  -6   0  120.49    6.30
   8  -6   0   94.69    7.20
   8  -6   0  125.39    6.50
  -8   6   0   99.39    6.60
  -8   6   0  116.09    6.20
  -8   6   0  119.49    8.70
  -8   6   0  114.79    6.40
  -8   6   0   99.79    7.30
  -8   6   0  111.09    5.90
  -8   6   0  114.29    6.40
  -8   6   0  114.99    7.50
   7  -6   0  226.18   10.80
   7  -6   0  212.68   11.20
   7  -6   0  207.08   10.90
   7  -6   0  207.48   10.90
   7  -6   0  221.38   11.30
   7  -6   0  217.98   10.80
   7  -6   0  212.98   10.90
   7  -6   0  175.48   11.60
   7  -6   0  197.78   10.90
  -7   6   0  209.58   10.50
  -7   6   0  206.78   10.70
  -7   6   0  214.18   10.70
  -7   6   0  213.08   11.00
  -7   6   0  203.38   11.90
  -7   6   0  219.38   10.90
  -7   6   0  195.28   11.10
  -7   6   0  206.78   11.00
  -7   6   0  182.48   11.70
  -7   6   0  211.18   10.60
  -7   6   0  225.88   13.10
   6  -6   0  251.57   13.10
   6  -6   0  257.37   13.50
   6  -6   0  282.27   12.70
   6  -6   0  213.78   13.70
   6  -6   0  238.98   13.00
   6  -6   0  257.17   13.00
   6  -6   0  252.27   13.10
   6  -6   0  272.17   13.50
   6  -6   0  266.77   13.10
   6  -6   0  257.17   13.10
  -6   6   0  245.68   13.30
  -6   6   0  265.17   13.20
  -6   6   0  250.07   12.80
  -6   6   0  262.57   12.90
  -6   6   0  262.57   13.00
  -6   6   0  251.87   14.10
  -6   6   0  254.47   12.90
  -6   6   0  240.18   13.00
  -6   6   0  283.37   15.10
  -6   6   0  249.88   13.30
  -6   6   0  257.57   12.90
   5  -6   0  307.17   14.50
   5  -6   0  293.27   14.50
   5  -6   0  290.07   14.50
   5  -6   0  251.37   14.50
   5  -6   0  309.67   14.20
   5  -6   0  287.97   14.40
   5  -6   0  280.77   14.50
   5  -6   0  248.68   15.00
   5  -6   0  280.97   14.80
   5  -6   0  296.07   14.90
  -5   6   0  292.37   14.60
  -5   6   0  284.77   15.50
  -5   6   0  284.67   14.60
  -5   6   0  287.87   14.60
  -5   6   0  277.47   14.70
  -5   6   0  319.97   16.10
  -5   6   0  286.17   14.40
  -5   6   0  279.87   14.40
  -5   6   0  280.47   14.80
  -5   6   0  283.77   14.40
  -5   6   0  275.27   14.50
   4  -6   0    1.30    0.30
   4  -6   0    0.60    0.70
   4  -6   0    1.40    0.60
   4  -6   0    1.30    0.50
   4  -6   0    0.70    0.70
   4  -6   0    1.90    0.60
   4  -6   0    1.20    0.50
   4  -6   0    1.20    0.60
   4  -6   0    1.00    0.70
   4  -6   0    1.60    0.60
  -4   6   0    1.90    0.60
  -4   6   0    1.40    0.70
  -4   6   0    1.10    0.80
  -4   6   0    1.50    0.90
  -4   6   0    1.20    1.00
  -4   6   0    1.10    1.20
  -4   6   0    1.50    0.90
  -4   6   0    0.90    0.70
  -4   6   0    0.60    0.60
  -4   6   0    1.60    1.40
  -4   6   0    1.40    0.60
  -4   6   0    1.20    0.60
   3  -6   0  134.69    6.10
   3  -6   0  114.29    6.60
   3  -6   0  115.79    6.20
   3  -6   0  100.39    6.60
   3  -6   0  131.79    6.30
   3  -6   0  120.39    6.30
   3  -6   0  131.09    6.40
   3  -6   0  127.09    6.30
   3  -6   0  116.49    6.60
  -3   6   0  106.69    6.70
  -3   6   0  127.39    7.10
  -3   6   0  121.89    6.70
  -3   6   0  110.19    7.10
  -3   6   0  109.39    6.40
  -3   6   0  121.59    6.60
  -3   6   0  107.69    6.70
  -3   6   0  116.59    6.90
  -3   6   0  114.29    6.30
  -3   6   0  138.39    6.50
  -3   6   0  129.79    6.40
  -3   6   0  130.79    6.30
   2  -6   0  423.66   21.20
   2  -6   0  371.66   21.10
   2  -6   0  422.86   21.60
   2  -6   0  441.96   21.20
   2  -6   0  459.85   21.40
   2  -6   0  450.65   21.70
   2  -6   0  445.26   21.50
   2  -6   0  401.96   21.20
   2  -6   0  436.36   21.70
   2  -6   0  423.86   21.30
   2  -6   0  425.66   21.30
  -2   6   0  426.76   21.30
  -2   6   0  463.25   21.70
  -2   6   0  422.06   22.10
  -2   6   0  427.76   21.70
  -2   6   0  415.66   21.90
  -2   6   0  429.36   21.30
  -2   6   0  425.36   21.80
  -2   6   0  424.16   21.30
  -2   6   0  412.56   21.40
  -2   6   0  430.76   22.10
  -2   6   0  416.96   21.30
  -2   6   0  428.96   21.70
   1  -6   0  121.39    6.80
   1  -6   0  125.49    7.10
   1  -6   0  141.99    7.40
   1  -6   0  146.99    6.70
   1  -6   0  137.19    6.90
   1  -6   0  136.79    7.20
   1  -6   0  136.09    7.00
   1  -6   0  142.39    7.20
   1  -6   0  127.29    7.50
  -1   6   0  112.89    7.30
  -1   6   0  139.49    7.50
  -1   6   0  134.89    7.70
  -1   6   0  137.69    7.60
  -1   6   0  132.09    7.80
  -1   6   0  133.09    7.00
  -1   6   0  130.39    8.00
  -1   6   0  139.19    7.20
  -1   6   0  137.09    7.00
  -1   6   0  136.09    7.40
   0  -6   0   58.49    4.00
   0  -6   0   53.69    3.00
   0  -6   0   52.79    3.30
   0  -6   0   53.49    3.50
   0  -6   0   59.69    3.20
   0  -6   0   54.49    3.10
   0  -6   0   56.09    3.50
   0  -6   0   56.09    3.60
   0  -6   0   58.49    3.70
   0  -6   0   68.49    4.80
   0   6   0   54.49    3.10
   0   6   0   56.89    4.00
   0   6   0   56.59    3.40
   0   6   0   56.49    4.20
   0   6   0   61.69    4.60
   0   6   0   51.99    3.30
   0   6   0   56.39    3.70
   0   6   0   60.49    3.70
   0   6   0   55.09    3.90
   0   6   0   59.39    3.90
  -1  -6   0   28.30    1.90
  -1  -6   0   29.10    2.90
  -1  -6   0   32.90    2.20
  -1  -6   0   31.00    2.30
  -1  -6   0   36.40    3.60
  -1  -6   0   28.60    2.50
  -1  -6   0   31.40    1.90
  -1  -6   0   42.20    3.00
  -1  -6   0   31.10    2.40
  -1  -6   0   34.00    2.20
  -1  -6   0   31.10    2.00
   1   6   0   30.40    2.20
   1   6   0   35.40    2.10
   1   6   0   35.90    2.70
   1   6   0   35.10    3.60
   1   6   0   32.70    3.30
   1   6   0   32.20    3.10
   1   6   0   31.60    2.20
   1   6   0   33.80    2.80
   1   6   0   36.80    2.90
  -2  -6   0  656.63   33.80
  -2  -6   0  653.23   33.60
  -2  -6   0  622.74   34.30
  -2  -6   0  685.33   34.90
  -2  -6   0  660.63   33.80
  -2  -6   0  673.83   34.00
  -2  -6   0  767.22   34.90
  -2  -6   0  698.03   36.20
   2   6   0  709.73   34.30
   2   6   0  669.53   34.00
   2   6   0  641.14   33.90
   2   6   0  707.83   34.80
   2   6   0  688.03   35.40
   2   6   0  717.23   34.40
   2   6   0  692.73   35.20
  -3  -6   0   31.00    1.90
  -3  -6   0   29.90    2.80
  -3  -6   0   32.70    2.00
  -3  -6   0   32.70    2.10
  -3  -6   0   32.00    3.30
  -3  -6   0   35.70    4.30
   3   6   0   33.40    3.40
   3   6   0   30.80    2.30
   3   6   0   30.00    4.10
   3   6   0   33.40    3.00
   3   6   0   29.00    3.30
   3   6   0   34.10    2.40
   3   6   0   33.60    3.80
  -4  -6   0   11.60    2.40
  -4  -6   0    9.60    3.00
  -4  -6   0   10.70    0.90
  -4  -6   0   11.50    2.00
   4   6   0   10.80    1.40
   4   6   0   12.00    2.60
   4   6   0   11.00    3.00
   4   6   0   10.30    1.40
   4   6   0    9.80    1.70
   4   6   0    8.80    2.40
  -5  -6   0   33.90    3.40
  -5  -6   0   35.80    5.20
  -5  -6   0   41.70    4.30
  -5  -6   0   36.80    2.10
   5   6   0   33.90    4.90
   5   6   0   37.30    2.80
   5   6   0   38.80    4.30
   5   6   0   36.30    4.50
   5   6   0   35.60    2.70
  -6  -6   0   19.50    4.90
  -6  -6   0   19.50    3.70
   6   6   0   16.80    2.10
   6   6   0   18.80    2.00
   6   6   0   17.40    3.60
   6   6   0   17.20    3.90
   6   6   0   20.80    3.80
  -7  -6   0    3.40    2.40
  -7  -6   0    3.30    3.10
   7   6   0    1.00    2.80
   7   6   0    4.00    1.30
   7   6   0    2.60    1.30
   7   6   0    1.20    3.00
   7   6   0   -3.70    4.30
  -8  -6   0    0.00    2.50
  -8  -6   0    0.40    2.00
   8   6   0   -0.50    1.20
   8   6   0   -4.90    2.70
   8   6   0    0.90    1.00
   8   6   0   -1.60    2.70
  13  -7   0   26.00    2.80
  13  -7   0   35.10    3.80
  13  -7   0   20.90    4.20
  13  -7   0   24.30    2.90
  13  -7   0   35.00    2.90
 -13   7   0   37.40    7.40
 -13   7   0   32.40    5.40
  12  -7   0    4.60    1.90
  12  -7   0    1.90    1.10
  12  -7   0    1.20    1.80
  12  -7   0    1.40    1.10
  12  -7   0    2.10    1.70
  12  -7   0    1.00    1.20
 -12   7   0    2.10    2.20
 -12   7   0    5.60    2.40
 -12   7   0    0.90    1.10
 -12   7   0    4.80    3.80
  11  -7   0  112.69    9.00
  11  -7   0  141.69    8.10
  11  -7   0  143.59    8.60
  11  -7   0  138.89    7.60
  11  -7   0  137.29    7.80
  11  -7   0  140.29    7.90
  11  -7   0  136.89    7.90
 -11   7   0  138.79    7.50
 -11   7   0  144.39   11.80
 -11   7   0  126.59    9.60
 -11   7   0  141.99    9.40
  10  -7   0   26.90    2.60
  10  -7   0   21.40    2.40
  10  -7   0   20.30    3.30
  10  -7   0   27.00    2.90
  10  -7   0   23.90    2.50
  10  -7   0   25.60    2.20
  10  -7   0   22.20    2.30
 -10   7   0   24.20    3.50
 -10   7   0   29.90    5.60
 -10   7   0   22.50    2.10
 -10   7   0   24.00    2.40
 -10   7   0   28.50    4.10
   9  -7   0    3.60    1.10
   9  -7   0    2.60    1.60
   9  -7   0    3.50    1.10
   9  -7   0    4.50    1.40
   9  -7   0    4.50    1.20
   9  -7   0    5.20    1.30
   9  -7   0    1.90    0.90
  -9   7   0    6.20    1.30
  -9   7   0    2.70    1.10
  -9   7   0    4.50    1.90
  -9   7   0    4.80    2.90
  -9   7   0    4.00    1.40
  -9   7   0    4.50    1.10
   8  -7   0  186.68   10.40
   8  -7   0  206.58   10.40
   8  -7   0  198.68   10.50
   8  -7   0  220.68    9.90
   8  -7   0  166.58   11.20
   8  -7   0  196.78   10.30
   8  -7   0  202.28   10.40
   8  -7   0  201.18   10.30
   8  -7   0  205.48   10.90
  -8   7   0  214.28   13.00
  -8   7   0  184.88   10.70
  -8   7   0  200.78   10.60
  -8   7   0  190.38   10.20
  -8   7   0  202.28   10.50
  -8   7   0  174.18   11.30
  -8   7   0  182.78   11.60
   7  -7   0  137.99    7.50
   7  -7   0  120.79    8.10
   7  -7   0  144.59    8.00
   7  -7   0  136.79    7.40
   7  -7   0  140.79    7.50
   7  -7   0  135.09    7.30
   7  -7   0  139.99    7.90
   7  -7   0  147.19    7.00
   7  -7   0  140.69    7.40
   7  -7   0  132.59    7.40
  -7   7   0  129.59    7.00
  -7   7   0  143.29    7.60
  -7   7   0  141.09    7.40
  -7   7   0  135.89    8.70
  -7   7   0  137.39    7.20
  -7   7   0  150.98    9.70
  -7   7   0  142.09    7.50
  -7   7   0  142.29    7.20
  -7   7   0  118.79    8.10
  -7   7   0  133.29    7.70
  -7   7   0  141.39    7.10
  -7   7   0  129.89    7.70
   6  -7   0  262.27   16.10
   6  -7   0  321.27   15.50
   6  -7   0  324.77   15.20
   6  -7   0  301.67   15.60
   6  -7   0  285.77   15.50
   6  -7   0  308.07   15.50
   6  -7   0  314.47   15.50
   6  -7   0  318.27   16.10
   6  -7   0  302.77   15.60
   6  -7   0  307.87   16.00
  -6   7   0  316.37   15.50
  -6   7   0  304.57   15.90
  -6   7   0  298.97   15.50
  -6   7   0  290.57   15.70
  -6   7   0  312.77   15.60
  -6   7   0  309.57   15.60
  -6   7   0  330.27   17.50
  -6   7   0  304.97   15.40
  -6   7   0  292.47   15.90
  -6   7   0  309.57   15.70
  -6   7   0  296.97   16.70
   5  -7   0    0.70    0.80
   5  -7   0    0.20    0.80
   5  -7   0    0.70    0.70
   5  -7   0    1.20    0.60
   5  -7   0    0.10    0.60
   5  -7   0    1.20    0.40
   5  -7   0    0.50    0.50
   5  -7   0    0.40    0.60
   5  -7   0    1.40    0.60
   5  -7   0    1.10    0.80
  -5   7   0    1.10    0.70
  -5   7   0   -0.90    1.30
  -5   7   0    0.90    1.00
  -5   7   0   -0.20    0.60
  -5   7   0    0.40    0.70
  -5   7   0    1.50    1.40
  -5   7   0    0.20    0.90
  -5   7   0    0.60    0.80
  -5   7   0    0.40    0.60
  -5   7   0   -0.10    0.70
  -5   7   0    0.60    1.70
   4  -7   0  259.57   13.30
   4  -7   0  262.17   13.20
   4  -7   0  217.08   13.80
   4  -7   0  266.17   13.20
   4  -7   0  257.67   13.20
   4  -7   0  271.77   13.20
   4  -7   0  266.47   13.70
   4  -7   0  262.47   13.70
   4  -7   0  262.27   13.00
  -4   7   0  258.97   13.50
  -4   7   0  279.07   14.40
  -4   7   0  257.67   13.80
  -4   7   0  269.17   13.90
  -4   7   0  252.17   13.20
  -4   7   0  262.37   13.30
  -4   7   0  267.17   13.50
  -4   7   0  251.37   13.40
  -4   7   0  266.87   13.30
  -4   7   0  255.67   13.70
  -4   7   0  257.87   14.30
   3  -7   0   13.20    1.20
   3  -7   0   13.20    1.70
   3  -7   0   14.40    1.50
   3  -7   0   13.50    1.10
   3  -7   0   13.90    1.60
   3  -7   0   13.30    1.20
   3  -7   0   17.30    1.40
   3  -7   0   13.00    1.20
   3  -7   0   14.50    1.50
   3  -7   0   13.40    1.30
  -3   7   0   12.70    1.80
  -3   7   0   12.20    2.00
  -3   7   0   15.70    2.10
  -3   7   0   11.30    1.40
  -3   7   0   12.40    1.50
  -3   7   0   15.30    2.00
  -3   7   0   15.00    1.30
  -3   7   0   14.60    1.50
  -3   7   0   11.60    2.00
  -3   7   0   12.90    1.50
  -3   7   0   13.40    1.40
  -3   7   0   12.50    1.70
   2  -7   0  121.69    6.80
   2  -7   0  127.59    7.10
   2  -7   0  137.59    7.00
   2  -7   0  135.49    7.20
   2  -7   0  125.79    6.70
   2  -7   0  118.89    6.70
   2  -7   0  133.09    6.50
   2  -7   0  129.39    7.30
   2  -7   0  142.69    7.00
   2  -7   0  119.39    6.80
  -2   7   0  127.09    6.80
  -2   7   0  128.39    6.90
  -2   7   0  122.29    7.70
  -2   7   0  137.09    7.40
  -2   7   0  128.39    7.60
  -2   7   0  122.69    7.40
  -2   7   0  128.09    6.90
  -2   7   0  123.09    6.90
  -2   7   0  119.79    6.80
  -2   7   0  132.99    7.40
  -2   7   0  131.99    7.90
  -2   7   0  130.89    7.00
   1  -7   0   38.10    2.30
   1  -7   0   42.30    2.10
   1  -7   0   37.30    2.40
   1  -7   0   39.30    3.10
   1  -7   0   44.90    3.00
   1  -7   0   42.40    2.70
   1  -7   0   39.50    2.50
   1  -7   0   41.70    2.80
   1  -7   0   38.70    2.70
  -1   7   0   38.90    2.70
  -1   7   0   41.80    3.50
  -1   7   0   45.30    4.00
  -1   7   0   45.10    3.70
  -1   7   0   38.70    2.70
  -1   7   0   43.50    3.40
  -1   7   0   41.00    3.40
  -1   7   0   35.30    2.90
  -1   7   0   39.90    2.60
  -1   7   0   42.50    3.10
   0  -7   0   91.49    5.40
   0  -7   0   93.09    4.90
   0  -7   0   92.29    5.60
   0  -7   0  111.29    7.10
   0  -7   0   88.09    4.80
   0  -7   0   87.79    5.20
   0  -7   0   99.39    5.10
   0  -7   0   81.29    5.30
   0  -7   0   93.59    5.90
   0   7   0   91.59    5.80
   0   7   0   87.39    5.60
   0   7   0   93.69    6.50
   0   7   0   98.39    6.00
   0   7   0   93.09    5.20
   0   7   0   87.49    5.10
   0   7   0   92.89    6.30
   0   7   0   94.79    6.00
  -1  -7   0  360.26   19.60
  -1  -7   0  366.66   20.00
  -1  -7   0  385.56   20.60
  -1  -7   0  445.86   20.50
  -1  -7   0  377.66   19.30
  -1  -7   0  345.27   20.10
  -1  -7   0  407.96   21.90
  -1  -7   0  390.46   19.50
   1   7   0  402.56   21.00
   1   7   0  410.56   20.30
   1   7   0  400.66   20.50
   1   7   0  400.96   20.30
   1   7   0  387.46   19.70
   1   7   0  412.96   20.60
   1   7   0  365.66   19.70
   1   7   0  378.56   21.10
  -2  -7   0   95.89    5.10
  -2  -7   0   96.49    7.60
  -2  -7   0   88.89    4.90
  -2  -7   0   85.69    5.70
  -2  -7   0  104.59    6.30
  -2  -7   0   88.19    5.20
   2   7   0   93.49    6.90
   2   7   0   91.29    5.40
   2   7   0   91.09    6.90
   2   7   0  100.49    5.80
   2   7   0   92.89    5.40
   2   7   0   99.19    6.00
   2   7   0  103.49    6.50
  -3  -7   0   84.89    5.80
  -3  -7   0   74.29    7.10
  -3  -7   0   73.99    5.20
  -3  -7   0   71.59    4.10
   3   7   0   78.59    4.70
   3   7   0   80.29    5.30
   3   7   0   83.19    6.60
   3   7   0   76.49    4.60
   3   7   0   79.49    5.90
   3   7   0   79.09    6.40
  -4  -7   0   24.80    2.90
  -4  -7   0   26.90    1.70
  -4  -7   0   29.60    3.50
  -4  -7   0   29.70    4.60
   4   7   0   25.10    2.40
   4   7   0   22.20    3.80
   4   7   0   27.00    4.00
   4   7   0   25.60    2.90
   4   7   0   23.40    4.10
   4   7   0   24.00    2.40
  -5  -7   0   67.99    5.30
  -5  -7   0   64.49    7.60
  -5  -7   0   71.59    6.00
   5   7   0   71.49    6.40
   5   7   0   74.59    4.50
   5   7   0   74.29    6.90
   5   7   0   68.39    6.70
   5   7   0   71.09    4.50
  -6  -7   0   -0.60    2.20
  -6  -7   0    1.20    2.00
   6   7   0   -9.00    3.70
   6   7   0    0.60    1.20
   6   7   0   -0.20    2.90
   6   7   0   -0.60    0.90
   6   7   0   -0.50    2.60
  -7  -7   0   10.00    4.40
  -7  -7   0   15.10    3.60
   7   7   0    8.10    3.50
   7   7   0   11.50    1.80
   7   7   0    7.20    3.70
   7   7   0    9.60    1.90
  12  -8   0   45.00    3.60
  12  -8   0   42.50    3.30
  12  -8   0   42.60    3.70
  12  -8   0   57.99    4.50
  12  -8   0   44.50    4.00
  12  -8   0   38.80    5.00
 -12   8   0   46.90    3.40
 -12   8   0   40.50    8.10
 -12   8   0   44.60    5.20
 -12   8   0   55.29    7.70
  11  -8   0   81.79    5.20
  11  -8   0   74.19    6.50
  11  -8   0   82.69    5.20
  11  -8   0   87.19    5.90
  11  -8   0   81.89    5.00
  11  -8   0   81.19    5.20
  11  -8   0   83.69    5.40
 -11   8   0   89.99    5.00
 -11   8   0   77.79    6.90
 -11   8   0   89.59    8.90
 -11   8   0   66.19    6.50
  10  -8   0   33.10    3.10
  10  -8   0   27.80    2.40
  10  -8   0   27.40    2.70
  10  -8   0   26.10    2.50
  10  -8   0   22.90    2.60
  10  -8   0   30.20    2.40
  10  -8   0   24.30    3.50
 -10   8   0   35.80    5.40
 -10   8   0   26.20    2.40
 -10   8   0   27.90    3.00
 -10   8   0   30.30    4.50
 -10   8   0   27.00    3.60
 -10   8   0   26.30    2.70
   9  -8   0   -1.00    0.80
   9  -8   0   -0.30    1.10
   9  -8   0   -0.80    0.80
   9  -8   0   -0.50    0.80
   9  -8   0   -0.60    0.70
   9  -8   0   -1.10    0.80
   9  -8   0    0.60    1.10
  -9   8   0    1.30    2.70
  -9   8   0    0.10    1.00
  -9   8   0    1.20    1.30
  -9   8   0    0.90    1.10
  -9   8   0    0.10    0.90
  -9   8   0   -0.30    1.30
   8  -8   0  123.49    6.60
   8  -8   0  119.19    6.70
   8  -8   0  121.59    6.60
   8  -8   0  123.19    7.20
   8  -8   0  119.89    6.70
   8  -8   0   98.79    7.40
   8  -8   0  120.19    6.60
  -8   8   0  112.59    7.00
  -8   8   0  111.39    7.00
  -8   8   0  120.39    6.80
  -8   8   0  119.79    8.20
  -8   8   0  118.99    6.60
  -8   8   0  134.59    9.30
   7  -8   0   24.50    2.10
   7  -8   0   25.20    2.10
   7  -8   0   25.30    2.00
   7  -8   0   27.50    2.00
   7  -8   0   21.70    2.60
   7  -8   0   23.60    1.90
   7  -8   0   27.30    2.00
  -7   8   0   24.00    2.10
  -7   8   0   24.40    1.90
  -7   8   0   22.50    2.80
  -7   8   0   24.30    2.20
  -7   8   0   27.80    4.00
  -7   8   0   17.10    2.80
  -7   8   0   23.00    2.50
  -7   8   0   23.20    1.80
   6  -8   0   27.00    1.90
   6  -8   0   25.70    2.00
   6  -8   0   23.90    1.90
   6  -8   0   24.50    2.10
   6  -8   0   26.40    1.50
   6  -8   0   23.50    2.50
   6  -8   0   18.60    2.70
   6  -8   0   29.30    2.00
   6  -8   0   24.90    1.90
  -6   8   0   23.80    2.00
  -6   8   0   25.00    2.70
  -6   8   0   24.50    2.00
  -6   8   0   22.60    2.30
  -6   8   0   24.90    3.60
  -6   8   0   23.40    2.40
  -6   8   0   27.00    2.20
  -6   8   0   25.90    2.20
  -6   8   0   24.80    2.10
  -6   8   0   26.30    3.40
   5  -8   0    8.10    1.60
   5  -8   0   11.20    1.40
   5  -8   0    9.80    1.60
   5  -8   0   10.00    0.90
   5  -8   0   11.10    1.30
   5  -8   0   11.70    1.30
   5  -8   0   10.80    1.60
   5  -8   0   12.00    1.30
   5  -8   0   11.90    1.20
  -5   8   0   12.60    1.40
  -5   8   0   10.90    1.30
  -5   8   0   10.40    1.60
  -5   8   0   12.20    2.60
  -5   8   0    8.30    1.30
  -5   8   0   10.80    1.50
  -5   8   0    8.40    1.40
  -5   8   0   10.80    1.30
  -5   8   0   10.00    1.80
  -5   8   0    9.10    2.10
  -5   8   0   10.10    1.90
   4  -8   0   12.50    1.00
   4  -8   0   12.70    1.20
   4  -8   0   12.00    1.20
   4  -8   0   13.00    1.40
   4  -8   0   10.70    1.50
   4  -8   0   10.90    1.20
   4  -8   0    8.50    1.40
   4  -8   0    9.80    1.30
   4  -8   0    8.60    1.40
   4  -8   0   12.30    1.40
  -4   8   0   10.90    1.40
  -4   8   0    9.00    1.40
  -4   8   0    8.50    1.20
  -4   8   0    9.20    1.40
  -4   8   0    9.00    1.90
  -4   8   0    9.70    1.30
  -4   8   0   10.40    2.00
  -4   8   0    9.60    2.20
  -4   8   0    8.00    1.40
  -4   8   0   11.80    2.20
  -4   8   0    8.90    1.60
   3  -8   0   80.59    4.50
   3  -8   0   70.39    4.30
   3  -8   0   82.29    4.70
   3  -8   0   68.99    4.20
   3  -8   0   75.19    4.10
   3  -8   0   79.09    4.50
   3  -8   0   73.99    4.70
   3  -8   0   70.49    4.30
   3  -8   0   70.29    3.90
  -3   8   0   79.99    4.90
  -3   8   0   76.59    5.60
  -3   8   0   70.99    4.50
  -3   8   0   73.49    4.80
  -3   8   0   73.89    4.30
  -3   8   0   76.19    5.20
  -3   8   0   75.89    5.10
  -3   8   0   75.69    4.40
  -3   8   0   75.29    4.50
  -3   8   0   71.79    4.30
  -3   8   0   73.69    5.30
   2  -8   0  204.28   10.20
   2  -8   0  199.08   10.50
   2  -8   0  182.38   10.00
   2  -8   0  188.28   10.00
   2  -8   0  187.88   10.30
   2  -8   0  207.08   10.30
   2  -8   0  183.98    9.80
   2  -8   0  209.38    9.50
   2  -8   0  195.68   10.70
   2  -8   0  187.78    9.90
  -2   8   0  183.98   10.10
  -2   8   0  191.18   11.00
  -2   8   0  189.78   11.20
  -2   8   0  177.18   10.20
  -2   8   0  187.28   10.80
  -2   8   0  190.88   10.00
  -2   8   0  195.08   10.10
  -2   8   0  194.48   11.20
  -2   8   0  200.28   10.70
   1  -8   0   56.49    3.80
   1  -8   0   52.39    4.00
   1  -8   0   52.09    3.40
   1  -8   0   53.29    3.10
   1  -8   0   56.79    3.60
   1  -8   0   56.09    3.30
   1  -8   0   56.29    3.60
  -1   8   0   60.99    4.40
  -1   8   0   55.19    3.40
  -1   8   0   57.99    4.50
  -1   8   0   45.70    3.70
  -1   8   0   56.89    4.10
  -1   8   0   58.59    4.50
  -1   8   0   53.29    3.50
  -1   8   0   60.39    4.80
   0  -8   0   22.60    2.30
   0  -8   0   25.20    1.60
   0  -8   0   20.30    2.10
   0  -8   0   25.60    3.50
   0  -8   0   21.40    1.90
   0  -8   0   26.80    2.60
   0  -8   0   19.90    1.70
   0   8   0   20.50    2.80
   0   8   0   16.30    2.50
   0   8   0   20.90    2.10
   0   8   0   20.00    2.00
   0   8   0   20.50    2.90
   0   8   0   16.40    2.40
   0   8   0   20.20    3.20
  -1  -8   0   82.29    4.50
  -1  -8   0   82.29    4.90
  -1  -8   0   73.99    5.40
  -1  -8   0   79.19    5.30
  -1  -8   0   85.99    4.70
  -1  -8   0   97.59    5.80
  -1  -8   0   89.89    7.10
   1   8   0   84.89    6.00
   1   8   0   87.69    5.10
   1   8   0   89.89    5.70
   1   8   0   79.29    5.00
   1   8   0   86.79    6.70
   1   8   0   89.99    5.70
   1   8   0   83.69    6.40
  -2  -8   0   21.40    3.80
  -2  -8   0   19.90    1.50
  -2  -8   0   18.70    2.50
  -2  -8   0   21.60    2.90
   2   8   0   20.30    2.60
   2   8   0   24.30    2.20
   2   8   0   17.50    3.50
   2   8   0   22.50    3.50
   2   8   0   20.20    2.10
  -3  -8   0   38.90    2.30
  -3  -8   0   41.90    4.00
  -3  -8   0   36.70    3.50
  -3  -8   0   38.00    5.20
   3   8   0   37.40    3.00
   3   8   0   37.50    4.30
   3   8   0   37.10    5.00
   3   8   0   41.00    3.70
   3   8   0   35.20    2.80
   3   8   0   31.40    4.30
  -4  -8   0  119.69   10.50
  -4  -8   0  124.79    6.60
  -4  -8   0  119.59    8.10
  -4  -8   0  133.49    8.90
   4   8   0  142.69    9.30
   4   8   0  122.69    7.20
   4   8   0  133.69    9.70
   4   8   0  129.19    7.90
   4   8   0  133.69    7.40
   4   8   0  132.29    9.40
  -5  -8   0   15.90    3.00
  -5  -8   0   17.80    4.70
  -5  -8   0   21.80    3.80
   5   8   0   21.90    2.30
   5   8   0   21.70    4.90
   5   8   0   21.50    4.30
   5   8   0   23.50    2.50
  -6  -8   0    8.00    4.00
  -6  -8   0    9.90    2.90
   6   8   0    6.80    1.70
   6   8   0    3.30    3.80
   6   8   0    6.30    1.50
   6   8   0    7.30    3.40
  12  -9   0   60.79    4.30
  12  -9   0   66.49    4.70
  12  -9   0   66.39    4.90
  12  -9   0   80.79    5.50
  12  -9   0   62.29    4.50
  12  -9   0   55.49    5.90
 -12   9   0   64.69    4.40
 -12   9   0   58.39    6.40
 -12   9   0   75.49    8.80
  11  -9   0    0.90    1.20
  11  -9   0    2.30    1.50
  11  -9   0   -1.00    1.40
  11  -9   0    1.00    1.30
  11  -9   0    0.10    1.00
  11  -9   0    0.70    1.10
  11  -9   0    0.00    1.00
 -11   9   0    1.40    3.30
 -11   9   0   -0.60    1.10
 -11   9   0   -4.80    2.20
  10  -9   0   21.90    2.50
  10  -9   0   25.40    2.40
  10  -9   0   23.10    2.50
  10  -9   0   23.70    2.40
  10  -9   0   20.30    2.20
  10  -9   0   22.50    3.30
  10  -9   0   25.70    3.00
 -10   9   0   27.30    2.80
 -10   9   0   29.80    5.90
 -10   9   0   24.90    2.80
 -10   9   0   22.50    2.30
   9  -9   0  185.38   10.40
   9  -9   0  177.28    9.60
   9  -9   0  179.48    9.70
   9  -9   0  191.88    9.60
   9  -9   0  180.18    9.60
   9  -9   0  178.58    9.80
   9  -9   0  157.38   10.60
  -9   9   0  166.58   10.10
  -9   9   0  176.38    9.50
  -9   9   0  171.58   10.00
  -9   9   0  176.28   11.40
  -9   9   0  183.98   12.70
  -9   9   0  178.98    9.80
   8  -9   0    8.90    1.30
   8  -9   0    5.50    1.20
   8  -9   0    5.00    1.90
   8  -9   0    6.70    1.20
   8  -9   0    6.60    1.70
   8  -9   0    7.60    1.40
   8  -9   0    5.90    1.30
  -8   9   0    4.70    1.40
  -8   9   0   11.10    3.50
  -8   9   0    7.60    1.40
  -8   9   0    7.40    1.90
  -8   9   0    5.60    1.50
  -8   9   0    5.90    2.10
   7  -9   0  294.97   16.20
   7  -9   0  318.47   15.40
   7  -9   0  311.57   15.50
   7  -9   0  315.27   15.40
   7  -9   0  248.58   16.60
   7  -9   0  293.37   15.60
   7  -9   0  303.77   15.40
  -7   9   0  306.17   15.40
  -7   9   0  282.27   15.80
  -7   9   0  297.67   15.60
  -7   9   0  324.67   17.80
  -7   9   0  301.07   17.10
  -7   9   0  302.07   16.10
   6  -9   0   63.89    3.70
   6  -9   0   63.69    3.60
   6  -9   0   57.49    3.50
   6  -9   0   62.09    3.80
   6  -9   0   60.09    4.30
   6  -9   0   57.89    3.60
   6  -9   0   48.60    4.40
  -6   9   0   57.09    4.00
  -6   9   0   54.69    4.20
  -6   9   0   59.79    3.80
  -6   9   0   56.29    5.20
  -6   9   0   59.09    3.70
  -6   9   0   63.89    5.40
  -6   9   0   55.09    4.00
  -6   9   0   62.29    3.90
  -6   9   0   54.79    4.60
  -6   9   0   63.69    3.80
   5  -9   0  313.47   15.60
   5  -9   0  327.37   16.30
   5  -9   0  308.07   15.70
   5  -9   0  291.97   15.60
   5  -9   0  318.87   15.80
   5  -9   0  285.57   16.30
   5  -9   0  302.47   15.30
   5  -9   0  313.37   15.60
  -5   9   0  299.77   17.20
  -5   9   0  328.97   17.20
  -5   9   0  308.47   16.00
  -5   9   0  296.07   16.40
  -5   9   0  305.47   16.40
  -5   9   0  301.57   15.70
  -5   9   0  303.97   16.20
  -5   9   0  314.17   15.90
  -5   9   0  298.17   15.70
  -5   9   0  299.47   16.00
   4  -9   0  265.97   13.80
   4  -9   0  230.98   13.40
   4  -9   0  295.37   14.00
   4  -9   0  279.57   14.10
   4  -9   0  258.27   13.80
   4  -9   0  277.37   14.30
   4  -9   0  255.27   13.60
   4  -9   0  269.67   13.60
  -4   9   0  269.87   14.20
  -4   9   0  259.97   14.00
  -4   9   0  281.67   14.80
  -4   9   0  255.57   14.00
  -4   9   0  274.27   13.80
  -4   9   0  277.37   14.60
  -4   9   0  271.87   15.30
  -4   9   0  254.57   14.70
  -4   9   0  272.47   13.80
  -4   9   0  267.37   14.50
   3  -9   0   53.39    3.50
   3  -9   0   47.40    3.10
   3  -9   0   54.59    3.30
   3  -9   0   49.80    3.30
   3  -9   0   51.39    4.00
   3  -9   0   50.19    3.30
   3  -9   0   52.99    3.70
  -3   9   0   52.59    3.40
  -3   9   0   47.70    4.30
  -3   9   0   50.79    3.90
  -3   9   0   47.70    3.50
  -3   9   0   49.99    3.40
  -3   9   0   48.70    4.20
  -3   9   0   51.29    4.70
  -3   9   0   48.80    4.50
   2  -9   0    5.80    1.10
   2  -9   0    8.90    1.40
   2  -9   0    5.10    1.20
   2  -9   0    6.20    1.10
   2  -9   0    5.70    1.30
   2  -9   0    6.80    0.90
  -2   9   0    8.20    1.40
  -2   9   0    4.20    1.40
  -2   9   0    5.60    2.10
  -2   9   0    3.40    1.60
  -2   9   0    6.30    1.30
  -2   9   0    7.30    2.00
  -2   9   0    4.20    1.70
   1  -9   0   13.20    1.80
   1  -9   0   15.50    2.10
   1  -9   0   11.20    1.50
   1  -9   0   11.00    1.20
   1  -9   0   12.30    1.80
   1  -9   0   14.00    3.20
   1  -9   0   12.90    1.40
  -1   9   0    9.30    2.10
  -1   9   0   11.10    2.70
  -1   9   0   10.50    1.60
  -1   9   0    9.70    2.00
  -1   9   0   10.90    2.20
  -1   9   0   12.10    1.70
  -1   9   0   10.00    2.30
   0  -9   0   19.70    3.70
   0  -9   0   17.10    2.30
   0  -9   0   18.40    2.30
   0  -9   0   20.40    2.10
   0  -9   0   18.30    1.50
   0  -9   0   16.90    1.30
   0   9   0    9.80    2.10
   0   9   0   12.60    3.10
   0   9   0   12.10    2.60
   0   9   0   14.60    1.80
   0   9   0   10.50    2.30
   0   9   0    8.20    2.10
   0   9   0   16.10    1.90
  -1  -9   0   98.39    5.50
  -1  -9   0   92.59    5.30
  -1  -9   0   90.19    6.20
  -1  -9   0  105.19    8.40
  -1  -9   0  107.99    6.70
   1   9   0   99.09    7.50
   1   9   0  104.69    5.90
   1   9   0   97.09    7.70
   1   9   0  100.59    6.60
   1   9   0  101.89    5.90
  -2  -9   0    0.10    0.50
  -2  -9   0    0.80    1.50
  -2  -9   0    0.00    2.10
  -2  -9   0    0.80    1.20
   2   9   0   -0.40    1.10
   2   9   0   -0.90    1.50
   2   9   0   -0.90    2.40
   2   9   0   -2.90    1.80
   2   9   0    1.10    1.00
  -3  -9   0    4.90    2.10
  -3  -9   0    3.50    2.90
  -3  -9   0    3.00    0.70
  -3  -9   0    2.50    1.60
   3   9   0    3.60    1.90
   3   9   0    4.30    3.30
   3   9   0    3.50    1.40
   3   9   0    5.50    2.60
   3   9   0    1.70    2.40
   3   9   0    4.20    1.50
  -4  -9   0   -1.10    1.50
  -4  -9   0    1.40    1.90
  -4  -9   0    2.50    2.70
   4   9   0   -1.00    2.90
   4   9   0    0.50    2.30
   4   9   0    1.60    1.30
   4   9   0    0.40    1.00
  -5  -9   0    0.70    1.90
  -5  -9   0    6.50    2.60
  -5  -9   0    2.20    3.00
   5   9   0    3.10    1.50
   5   9   0    3.60    3.00
   5   9   0    1.00    1.20
   5   9   0   -5.50    3.20
  12 -10   0   -0.40    1.20
  12 -10   0    2.30    1.60
  12 -10   0    0.40    1.30
  12 -10   0   -0.30    1.60
 -12  10   0    8.50    4.30
 -12  10   0    1.00    2.80
 -12  10   0    0.10    1.30
  11 -10   0  165.18   10.00
  11 -10   0  151.78    8.60
  11 -10   0  154.38    8.80
  11 -10   0  151.18    8.50
  11 -10   0  130.59    9.80
  11 -10   0  145.39    8.70
 -11  10   0  158.88   12.60
 -11  10   0  163.98    9.80
 -11  10   0  150.28   10.90
 -11  10   0  156.38    8.60
  10 -10   0   13.70    2.70
  10 -10   0   16.60    2.20
  10 -10   0   16.70    2.00
  10 -10   0   17.30    2.00
  10 -10   0   15.80    2.20
  10 -10   0   12.00    3.10
  10 -10   0   13.90    1.80
 -10  10   0   12.90    1.90
 -10  10   0   14.60    2.10
 -10  10   0   13.90    2.30
 -10  10   0   18.60    5.00
   9 -10   0    2.50    1.00
   9 -10   0    2.70    1.50
   9 -10   0    2.40    1.10
   9 -10   0    3.20    1.30
   9 -10   0    2.30    1.10
   9 -10   0    1.00    1.50
   9 -10   0    3.10    1.20
  -9  10   0    5.10    1.60
  -9  10   0    5.20    2.90
  -9  10   0    3.90    1.40
  -9  10   0    4.80    2.10
  -9  10   0    1.80    1.30
  -9  10   0    2.00    1.70
   8 -10   0   14.10    1.70
   8 -10   0   15.30    1.90
   8 -10   0   13.50    1.70
   8 -10   0   14.30    1.70
   8 -10   0   12.00    1.80
   8 -10   0    9.80    2.40
   8 -10   0   12.30    2.30
  -8  10   0   14.00    1.80
  -8  10   0   10.60    1.90
  -8  10   0   11.70    2.30
  -8  10   0   18.90    4.00
  -8  10   0   13.50    2.90
  -8  10   0   15.50    2.10
   7 -10   0   47.00    3.80
   7 -10   0   47.30    3.10
   7 -10   0   40.20    3.00
   7 -10   0   45.00    3.30
   7 -10   0   43.00    3.00
   7 -10   0   45.80    3.20
   7 -10   0   37.60    3.90
  -7  10   0   43.10    3.30
  -7  10   0   45.80    4.30
  -7  10   0   40.90    4.80
  -7  10   0   41.40    3.50
  -7  10   0   52.99    5.20
  -7  10   0   51.49    3.50
   6 -10   0   68.99    4.40
   6 -10   0   65.69    4.20
   6 -10   0   71.69    4.20
   6 -10   0   64.29    4.90
   6 -10   0   74.19    4.90
   6 -10   0   65.59    4.10
  -6  10   0   74.29    5.90
  -6  10   0   69.39    4.60
  -6  10   0   67.39    5.70
  -6  10   0   67.09    5.40
  -6  10   0   69.79    4.70
  -6  10   0   75.99    6.20
  -6  10   0   69.19    4.40
  -6  10   0   64.79    5.00
  -6  10   0   70.69    4.30
  -6  10   0   66.59    4.60
   5 -10   0   93.09    5.10
   5 -10   0   83.39    5.50
   5 -10   0   82.39    4.70
   5 -10   0   81.19    4.90
   5 -10   0   84.69    5.00
   5 -10   0   83.39    5.40
  -5  10   0   78.39    5.90
  -5  10   0   85.49    6.10
  -5  10   0   78.59    5.50
  -5  10   0   75.59    5.20
  -5  10   0   81.09    5.00
  -5  10   0   81.09    5.10
  -5  10   0   76.29    5.80
  -5  10   0   85.09    5.00
  -5  10   0   76.69    6.40
  -5  10   0   77.49    5.20
   4 -10   0   35.50    2.70
   4 -10   0   39.60    3.10
   4 -10   0   36.10    2.80
   4 -10   0   36.90    2.50
   4 -10   0   40.20    2.90
  -4  10   0   36.20    3.70
  -4  10   0   32.50    3.70
  -4  10   0   34.70    3.00
  -4  10   0   40.90    4.30
  -4  10   0   36.60    2.90
  -4  10   0   31.80    3.90
  -4  10   0   37.30    2.90
  -4  10   0   33.20    3.40
   3 -10   0   53.19    3.90
   3 -10   0   52.99    3.40
   3 -10   0   47.90    3.10
   3 -10   0   55.49    3.80
  -3  10   0   45.40    3.60
  -3  10   0   55.59    4.50
  -3  10   0   52.49    4.30
  -3  10   0   53.79    3.60
  -3  10   0   49.10    4.70
  -3  10   0   53.89    4.90
  -3  10   0   54.79    4.50
   2 -10   0   47.20    3.50
   2 -10   0   48.50    2.90
   2 -10   0   56.79    5.50
   2 -10   0   52.29    3.60
   2 -10   0   45.30    3.70
   2 -10   0   44.00    3.20
  -2  10   0   44.90    4.30
  -2  10   0   43.70    3.40
  -2  10   0   43.60    3.40
  -2  10   0   46.40    4.70
  -2  10   0   39.60    4.80
  -2  10   0   44.80    4.60
  -2  10   0   42.60    4.20
   1 -10   0    2.20    1.20
   1 -10   0    0.20    1.10
   1 -10   0    2.00    0.90
   1 -10   0    1.30    2.00
   1 -10   0    0.00    1.20
   1 -10   0    1.80    0.70
  -1  10   0    1.70    1.10
  -1  10   0    1.20    1.80
  -1  10   0    3.40    1.20
  -1  10   0    1.20    1.60
  -1  10   0    1.00    2.20
  -1  10   0   -1.70    1.60
   0 -10   0    3.20    1.50
   0 -10   0    4.90    0.80
   0 -10   0    3.80    1.30
   0 -10   0    3.40    0.90
   0  10   0   -0.40    1.90
   0  10   0    4.30    1.40
   0  10   0    5.10    1.40
   0  10   0    0.50    2.30
   0  10   0    0.70    1.90
   0  10   0    3.10    1.50
  -1 -10   0   53.89    6.20
  -1 -10   0   47.40    2.90
  -1 -10   0   47.10    4.10
  -1 -10   0   56.29    4.60
   1  10   0   46.90    4.60
   1  10   0   51.79    3.80
   1  10   0   53.89    6.00
   1  10   0   46.50    5.30
   1  10   0   44.30    3.60
  -2 -10   0   10.20    2.10
  -2 -10   0   13.20    2.70
  -2 -10   0   11.00    3.80
  -2 -10   0   12.50    1.20
   2  10   0   12.30    2.00
   2  10   0   13.10    4.20
   2  10   0    7.90    1.80
   2  10   0   10.70    3.30
   2  10   0   16.80    3.50
   2  10   0   12.40    2.70
  -3 -10   0    1.40    1.80
  -3 -10   0    1.40    2.60
  -3 -10   0   -0.40    1.40
   3  10   0   -1.50    1.80
   3  10   0   -0.30    2.20
   3  10   0   -0.50    1.30
   3  10   0    2.20    1.40
   3  10   0   -5.30    3.00
  -4 -10   0    3.30    2.00
  -4 -10   0    2.30    3.20
   4  10   0   -4.70    3.20
   4  10   0   -1.70    1.20
   4  10   0    3.50    3.00
   4  10   0    2.40    1.40
  12 -11   0    2.70    2.20
  12 -11   0    2.50    1.70
  12 -11   0    4.40    1.60
  12 -11   0    4.30    1.60
 -12  11   0    5.10    1.60
  11 -11   0   66.59    5.90
  11 -11   0   75.79    5.00
  11 -11   0   72.89    4.70
  11 -11   0   65.09    5.00
 -11  11   0   81.49    8.50
 -11  11   0   54.49    7.00
 -11  11   0   66.99    5.10
 -11  11   0   74.29    4.80
  10 -11   0    6.00    1.50
  10 -11   0    2.90    1.50
  10 -11   0    5.40    1.40
  10 -11   0    5.70    2.10
 -10  11   0    2.80    1.40
 -10  11   0    8.00    3.70
 -10  11   0    5.10    1.90
 -10  11   0    0.90    1.40
   9 -11   0   89.19    5.50
   9 -11   0   85.49    6.30
   9 -11   0   92.49    5.40
   9 -11   0   84.29    5.50
   9 -11   0   93.89    5.40
  -9  11   0   80.49    5.40
  -9  11   0   77.39    6.10
  -9  11   0   92.79    8.30
  -9  11   0   87.19    5.70
   8 -11   0    4.00    1.30
   8 -11   0    4.90    1.20
   8 -11   0    2.10    1.20
   8 -11   0    7.00    1.40
   8 -11   0    5.40    1.80
  -8  11   0    7.10    1.80
  -8  11   0   10.60    3.30
  -8  11   0    4.70    2.00
  -8  11   0    1.00    1.20
  -8  11   0    5.00    1.50
  -8  11   0    5.70    2.30
   7 -11   0   13.30    1.80
   7 -11   0   12.40    1.60
   7 -11   0   11.50    1.60
   7 -11   0   14.30    1.90
   7 -11   0   12.70    2.10
  -7  11   0   12.10    2.50
  -7  11   0   13.50    3.00
  -7  11   0   12.80    1.90
  -7  11   0   15.80    2.20
  -7  11   0   15.60    3.40
  -7  11   0   10.10    1.90
   6 -11   0   25.40    2.50
   6 -11   0   24.60    2.50
   6 -11   0   30.60    2.70
   6 -11   0   23.90    2.10
   6 -11   0   28.30    2.80
  -6  11   0   27.50    3.50
  -6  11   0   19.50    3.10
  -6  11   0   21.10    2.50
  -6  11   0   27.80    2.60
  -6  11   0   21.00    3.50
  -6  11   0   24.60    2.80
   5 -11   0   48.80    3.40
   5 -11   0   45.30    3.10
   5 -11   0   51.89    3.90
   5 -11   0   54.39    3.70
   5 -11   0   50.29    3.50
  -5  11   0   51.09    3.60
  -5  11   0   50.99    5.50
  -5  11   0   41.40    3.60
  -5  11   0   39.80    4.20
  -5  11   0   43.80    4.50
  -5  11   0   40.20    4.50
   4 -11   0   17.60    1.70
   4 -11   0   17.50    2.00
   4 -11   0   18.20    2.30
   4 -11   0   20.80    2.10
   4 -11   0   16.30    2.00
  -4  11   0   13.20    2.60
  -4  11   0   15.60    3.30
  -4  11   0   13.50    2.90
  -4  11   0   16.10    2.20
  -4  11   0   20.20    2.30
  -4  11   0    8.50    2.10
  -4  11   0   15.60    2.80
   3 -11   0   17.50    2.20
   3 -11   0   14.20    1.50
   3 -11   0   13.20    2.10
   3 -11   0   15.40    1.80
  -3  11   0   15.90    2.00
  -3  11   0   13.30    2.70
  -3  11   0   16.70    2.10
  -3  11   0   11.50    2.60
  -3  11   0   12.40    2.70
  -3  11   0    8.70    2.20
  -3  11   0   10.10    2.90
   2 -11   0   37.20    3.30
   2 -11   0   38.80    3.50
   2 -11   0   42.60    5.30
   2 -11   0   40.20    2.80
   2 -11   0   38.60    2.60
  -2  11   0   32.60    4.50
  -2  11   0   36.60    3.30
  -2  11   0   35.00    4.10
  -2  11   0   39.10    4.60
  -2  11   0   37.50    5.00
  -2  11   0   34.00    3.00
   1 -11   0   13.40    1.70
   1 -11   0   13.90    2.30
   1 -11   0   10.50    2.00
   1 -11   0   16.50    1.50
   1 -11   0   16.10    3.90
  -1  11   0    8.60    3.30
  -1  11   0   10.10    2.80
  -1  11   0   14.30    2.10
  -1  11   0   12.30    2.80
  -1  11   0   15.40    2.20
  -1  11   0   15.70    2.70
   0 -11   0    6.00    1.70
   0 -11   0    3.60    0.80
   0 -11   0    5.60    3.00
   0  11   0    3.30    1.50
   0  11   0   -1.10    2.20
   0  11   0    2.00    2.30
   0  11   0    5.40    1.60
   0  11   0    4.20    3.10
  -1 -11   0   56.59    3.20
  -1 -11   0   47.70    4.50
  -1 -11   0   59.99    7.20
   1  11   0   50.49    4.00
   1  11   0   44.90    6.20
   1  11   0   47.60    6.80
   1  11   0   57.09    4.20
   1  11   0   57.89    5.10
  -2 -11   0   17.30    4.70
  -2 -11   0   18.40    3.00
   2  11   0   19.50    2.60
   2  11   0   19.30    3.80
   2  11   0   13.60    4.50
   2  11   0   19.80    3.40
   2  11   0   19.30    2.60
  -3 -11   0   10.80    4.30
  -3 -11   0    6.30    2.20
   3  11   0    8.50    2.00
   3  11   0    8.80    1.90
   3  11   0    1.00    3.80
   3  11   0    5.00    3.10
  11 -12   0    6.70    1.70
  11 -12   0    4.90    1.40
  11 -12   0    4.20    1.70
 -11  12   0    5.50    1.80
 -11  12   0    1.00    4.30
 -11  12   0    9.60    1.90
  10 -12   0    9.10    2.00
  10 -12   0    7.60    1.60
  10 -12   0    7.20    2.20
  10 -12   0    8.40    1.80
 -10  12   0    8.60    2.10
 -10  12   0    8.00    1.80
 -10  12   0   15.50    4.10
 -10  12   0    9.80    2.40
   9 -12   0   57.39    3.80
   9 -12   0   49.90    4.00
   9 -12   0   49.00    3.90
   9 -12   0   52.19    4.70
  -9  12   0   49.70    5.00
  -9  12   0   47.10    4.00
  -9  12   0   74.79    8.80
  -9  12   0   54.59    4.30
   8 -12   0    0.80    0.90
   8 -12   0    2.70    1.20
   8 -12   0    1.90    1.40
   8 -12   0    0.90    1.00
   8 -12   0    0.00    1.30
   8 -12   0    0.30    1.20
  -8  12   0    3.20    2.20
  -8  12   0    3.40    2.30
  -8  12   0    0.20    1.40
  -8  12   0    0.20    1.50
   7 -12   0   20.30    2.50
   7 -12   0   19.20    2.70
   7 -12   0   20.30    2.10
   7 -12   0   21.40    2.50
   7 -12   0   21.10    2.40
  -7  12   0   14.80    3.20
  -7  12   0   18.90    3.20
  -7  12   0   22.40    2.70
  -7  12   0   15.90    2.20
   6 -12   0    2.40    1.00
   6 -12   0    4.20    1.40
   6 -12   0    2.00    1.20
   6 -12   0    3.00    1.40
   6 -12   0    3.90    1.30
  -6  12   0    5.00    1.70
  -6  12   0   -1.80    2.10
  -6  12   0    1.70    2.30
  -6  12   0    2.80    2.10
   5 -12   0   15.90    1.70
   5 -12   0   19.10    2.20
   5 -12   0   18.10    2.20
   5 -12   0   19.10    2.50
   5 -12   0   15.70    2.20
  -5  12   0   11.80    2.90
  -5  12   0   15.30    3.10
  -5  12   0   18.90    2.50
  -5  12   0    9.60    3.00
  -5  12   0    9.50    2.80
   4 -12   0   69.19    4.20
   4 -12   0   57.79    3.80
   4 -12   0   60.69    4.50
   4 -12   0   67.39    4.70
  -4  12   0   57.69    5.90
  -4  12   0   60.59    4.40
  -4  12   0   51.59    5.80
  -4  12   0   56.69    4.40
  -4  12   0   55.39    5.40
  -4  12   0   60.29    5.50
   3 -12   0   52.39    3.50
   3 -12   0   57.49    4.30
   3 -12   0   51.89    3.70
   3 -12   0   57.09    4.50
   3 -12   0   67.59    6.80
  -3  12   0   60.59    5.90
  -3  12   0   45.30    5.10
  -3  12   0   58.89    4.20
  -3  12   0   58.99    4.30
  -3  12   0   44.80    5.70
  -3  12   0   45.40    5.20
   2 -12   0    3.20    1.50
   2 -12   0    6.10    1.10
   2 -12   0    4.70    3.00
   2 -12   0    3.50    1.50
  -2  12   0    3.20    1.70
  -2  12   0   -0.60    2.30
  -2  12   0    4.20    2.60
  -2  12   0    4.10    1.60
  -2  12   0    3.70    3.10
   1 -12   0   -0.10    1.40
   1 -12   0    2.00    0.90
   1 -12   0    2.10    1.40
   1 -12   0    2.70    2.60
  -1  12   0    0.90    2.40
  -1  12   0    4.90    1.60
  -1  12   0    0.80    2.90
  -1  12   0    3.10    1.60
  -1  12   0   -2.10    2.40
   0 -12   0   22.90    5.10
   0 -12   0   19.10    2.90
   0 -12   0   21.60    1.70
   0  12   0   21.20    2.70
   0  12   0   19.80    2.60
   0  12   0   14.00    4.30
   0  12   0   18.30    3.50
  -1 -12   0   37.30    6.10
  -1 -12   0   29.30    2.40
  -1 -12   0   25.10    3.60
   1  12   0   29.90    3.20
   1  12   0   23.70    3.00
   1  12   0   42.00    4.90
   1  12   0   25.60    5.40
   1  12   0   25.90    4.00
  10 -13   0    5.60    1.60
  10 -13   0    3.50    1.30
  10 -13   0    3.80    1.60
 -10  13   0    6.30    2.40
 -10  13   0    3.70    2.00
   9 -13   0   52.99    4.40
   9 -13   0   56.69    4.20
   9 -13   0   63.39    4.70
   9 -13   0   63.49    4.50
  -9  13   0   57.29    5.60
  -9  13   0   58.49    4.90
   8 -13   0   64.59    4.50
   8 -13   0   60.79    4.20
   8 -13   0   56.29    4.40
   8 -13   0   67.79    4.70
  -8  13   0   53.79    5.50
  -8  13   0   53.19    4.80
   7 -13   0    9.50    1.80
   7 -13   0    6.10    1.90
   7 -13   0   10.10    2.00
   7 -13   0    7.30    1.50
   7 -13   0    9.60    1.90
  -7  13   0    4.10    2.50
  -7  13   0    5.20    1.90
   6 -13   0    7.30    1.40
   6 -13   0    7.10    1.80
   6 -13   0    6.20    1.80
   6 -13   0    6.50    1.60
   6 -13   0    7.60    1.60
  -6  13   0    4.60    2.50
  -6  13   0    8.60    2.80
  -6  13   0    5.20    1.90
   5 -13   0   32.80    3.50
   5 -13   0   31.10    2.60
   5 -13   0   34.40    3.00
   5 -13   0   34.20    3.10
  -5  13   0   38.70    5.30
  -5  13   0   27.50    4.20
  -5  13   0   19.40    4.10
  -5  13   0   33.70    3.50
   4 -13   0   85.49    5.30
   4 -13   0   92.69    6.40
   4 -13   0  115.49    9.40
   4 -13   0   85.39    5.70
   4 -13   0   98.29    6.30
  -4  13   0   97.49    6.30
  -4  13   0   76.99    8.60
  -4  13   0   95.69    7.40
  -4  13   0   80.69    7.70
   3 -13   0   15.10    2.50
   3 -13   0   14.00    1.60
   3 -13   0   13.10    2.40
   3 -13   0   20.10    4.70
  -3  13   0   12.20    2.30
  -3  13   0   10.50    3.20
  -3  13   0   10.90    3.90
  -3  13   0   11.70    2.20
  -3  13   0    3.50    2.90
   2 -13   0   27.30    3.40
   2 -13   0   32.50    5.60
   2 -13   0   28.00    2.20
   2 -13   0   27.90    3.40
  -2  13   0   19.30    4.30
  -2  13   0   24.90    3.00
  -2  13   0   25.20    5.10
  -2  13   0   23.00    3.00
  -2  13   0   26.60    4.10
   1 -13   0   18.60    3.00
   1 -13   0   19.30    4.90
   1 -13   0   23.00    1.90
  -1  13   0   16.40    4.60
  -1  13   0   18.60    2.70
  -1  13   0   13.30    2.40
  -1  13   0   19.50    3.80
   8 -14   0   10.40    2.10
   8 -14   0   11.50    1.80
   8 -14   0   12.70    2.20
   8 -14   0   10.50    2.10
  -8  14   0   11.60    2.50
  -8  14   0    5.20    2.80
   7 -14   0    1.40    1.40
   7 -14   0   -0.40    1.20
   7 -14   0    0.80    1.40
   7 -14   0    0.30    1.10
  -7  14   0    0.10    1.50
  -7  14   0   -4.70    2.20
   6 -14   0    7.20    1.40
   6 -14   0    4.50    1.50
   6 -14   0    6.00    1.80
  -6  14   0    4.90    2.90
  -6  14   0    5.80    2.00
   5 -14   0   46.00    3.40
   5 -14   0   56.59    7.40
   5 -14   0   53.79    4.40
  -5  14   0   32.20    5.20
  -5  14   0   45.20    5.50
  -5  14   0   49.99    4.30
   4 -14   0   31.90    5.90
   4 -14   0   32.10    3.50
   4 -14   0   28.90    2.50
  -4  14   0   17.50    4.40
  -4  14   0   28.40    4.30
  -4  14   0   32.70    3.50
   3 -14   0   13.30    1.60
   3 -14   0   10.00    2.30
   3 -14   0   13.70    4.50
  -3  14   0    3.80    3.80
  -3  14   0    7.60    3.10
  -3  14   0    8.70    2.30
  -3  14  -1   60.39    7.50
  -3  14  -1   66.79    7.00
  -3  14  -1   78.79    5.50
   3 -14   1   79.79    8.40
   3 -14   1   78.69    5.80
  -4  14  -1   20.80    3.00
  -4  14  -1   13.20    3.50
  -4  14  -1   14.80    4.40
   4 -14   1   22.90    3.00
   4 -14   1   24.60    5.30
   4 -14   1   19.50    2.00
  -5  14  -1   -0.20    1.70
  -5  14  -1   -0.30    2.50
   5 -14   1   -0.60    3.00
   5 -14   1    0.40    0.90
   5 -14   1    0.70    1.40
   5 -14   1    1.30    1.20
  -6  14  -1   21.50    4.00
  -6  14  -1   24.40    3.20
   6 -14   1   27.80    2.90
   6 -14   1   26.70    3.10
   6 -14   1   28.20    2.40
  -7  14  -1   -2.80    2.30
  -7  14  -1   -0.60    1.60
   7 -14   1   -0.90    1.20
   7 -14   1    0.40    1.40
   7 -14   1    0.60    1.10
   7 -14   1    0.30    1.10
  -8  14  -1    3.60    1.90
  -8  14  -1   -1.40    2.40
   8 -14   1    7.00    1.80
   8 -14   1    3.20    1.60
   8 -14   1    3.50    1.50
   8 -14   1    5.10    1.30
   0  13  -1   22.50    2.80
   0  13  -1   19.50    2.70
   0  13  -1   16.90    3.80
   0  13  -1   13.20    4.70
   0 -13   1   21.70    5.40
   0 -13   1   19.60    3.10
  -1  13  -1    6.40    1.90
  -1  13  -1    4.70    1.90
  -1  13  -1    0.70    3.40
  -1  13  -1    2.20    2.80
   1 -13   1    5.10    1.00
   1 -13   1   10.10    4.10
   1 -13   1    4.80    1.90
  -2  13  -1   36.70    4.70
  -2  13  -1   47.00    5.40
  -2  13  -1   31.60    5.00
  -2  13  -1   45.30    3.90
  -2  13  -1   42.70    3.80
  -2  13  -1   39.30    5.70
   2 -13   1   43.90    4.10
   2 -13   1   44.80    4.00
   2 -13   1   44.70    6.40
   2 -13   1   42.00    2.90
  -3  13  -1   -0.20    2.60
  -3  13  -1   -1.60    2.90
  -3  13  -1    3.20    2.20
  -3  13  -1    2.20    1.50
  -3  13  -1    1.10    1.50
  -3  13  -1   -4.00    2.20
   3 -13   1    1.90    2.90
   3 -13   1    1.80    1.40
   3 -13   1    2.80    1.00
   3 -13   1    2.10    1.50
  -4  13  -1   -4.40    1.90
  -4  13  -1    0.10    1.50
  -4  13  -1   -1.10    2.00
  -4  13  -1   -1.20    2.20
  -4  13  -1    0.30    1.40
  -4  13  -1   -3.70    2.40
   4 -13   1    0.50    1.00
   4 -13   1    0.20    0.90
   4 -13   1   -0.50    1.10
   4 -13   1   -0.90    2.40
   4 -13   1   -0.90    1.10
  -5  13  -1   77.69    7.20
  -5  13  -1   95.79    8.20
  -5  13  -1   82.59    6.90
  -5  13  -1   93.09    6.00
   5 -13   1   91.99    6.40
   5 -13   1   89.19    5.30
   5 -13   1   91.59    6.00
   5 -13   1   84.09    5.50
  -6  13  -1    1.50    2.30
  -6  13  -1    3.00    1.70
  -6  13  -1    0.50    2.30
   6 -13   1    2.40    1.30
   6 -13   1    1.70    1.20
   6 -13   1    1.70    1.40
   6 -13   1    1.10    1.00
  -7  13  -1   53.69    4.10
  -7  13  -1   43.70    5.40
  -7  13  -1   60.19    4.50
   7 -13   1   53.79    3.90
   7 -13   1   47.50    3.50
   7 -13   1   52.19    3.90
   7 -13   1   55.99    4.30
  -8  13  -1   20.80    3.70
  -8  13  -1   22.40    2.70
  -8  13  -1   22.10    3.10
   8 -13   1   24.50    2.60
   8 -13   1   29.50    3.10
   8 -13   1   23.60    2.70
   8 -13   1   30.10    3.00
  -9  13  -1   25.20    3.00
  -9  13  -1   27.50    3.90
  -9  13  -1   33.20    3.50
   9 -13   1   35.40    3.60
   9 -13   1   28.80    3.10
   9 -13   1   29.80    2.90
   9 -13   1   35.30    3.20
 -10  13  -1   -1.00    1.90
 -10  13  -1   -0.20    1.50
 -10  13  -1    1.10    1.70
  10 -13   1    1.70    1.20
  10 -13   1    1.10    1.40
  10 -13   1   -0.10    1.20
   2  12  -1   15.40    2.30
   2  12  -1   20.30    4.00
   2  12  -1   18.60    2.60
   2  12  -1    7.50    4.40
   2  12  -1   10.70    3.10
  -2 -12   1   15.10    2.90
  -2 -12   1   18.20    5.00
   1  12  -1   58.09    4.20
   1  12  -1   47.40    5.40
   1  12  -1   43.00    6.50
   1  12  -1   49.30    4.10
  -1 -12   1   51.59    7.20
  -1 -12   1   52.09    4.70
   0  12  -1    1.60    2.40
   0  12  -1   -4.20    2.40
   0  12  -1    0.50    3.40
   0  12  -1    4.60    1.60
   0  12  -1    1.50    1.50
   0 -12   1    2.60    0.80
   0 -12   1    5.40    1.90
   0 -12   1    4.50    3.00
  -1  12  -1   11.30    3.40
  -1  12  -1   13.70    2.20
  -1  12  -1   11.20    4.00
  -1  12  -1   13.30    2.10
  -1  12  -1   12.80    2.80
  -1  12  -1   17.90    3.30
   1 -12   1   14.00    1.40
   1 -12   1   15.20    2.50
   1 -12   1   17.20    4.40
  -2  12  -1    7.30    2.60
  -2  12  -1    3.80    2.50
  -2  12  -1    5.90    2.40
  -2  12  -1    7.00    3.30
  -2  12  -1    7.60    1.80
  -2  12  -1    7.30    1.70
   2 -12   1   11.60    3.50
   2 -12   1    9.70    1.90
   2 -12   1    7.80    1.20
   2 -12   1    6.40    1.70
  -3  12  -1  122.09    9.20
  -3  12  -1  121.89    7.60
  -3  12  -1  123.19    8.80
  -3  12  -1  139.79    7.60
  -3  12  -1  131.49    9.40
  -3  12  -1  118.39    8.80
   3 -12   1  131.49    7.30
   3 -12   1  132.49    7.90
   3 -12   1  132.29    7.00
   3 -12   1  123.99    7.70
  -4  12  -1   84.39    5.70
  -4  12  -1   93.89    7.60
  -4  12  -1   93.59    5.70
  -4  12  -1   84.69    7.20
  -4  12  -1   79.49    6.60
  -4  12  -1   83.19    6.90
   4 -12   1   89.09    5.20
   4 -12   1   94.99    5.90
   4 -12   1   96.59    5.90
   4 -12   1   83.79    5.40
  -5  12  -1   28.10    3.70
  -5  12  -1   37.40    4.30
  -5  12  -1   35.40    5.20
  -5  12  -1   28.30    4.20
  -5  12  -1   44.00    3.30
  -5  12  -1   38.30    3.40
  -5  12  -1   37.00    3.20
   5 -12   1   33.90    2.60
   5 -12   1   39.00    3.30
   5 -12   1   32.00    2.80
   5 -12   1   30.00    2.90
   5 -12   1   40.40    3.20
  -6  12  -1   -0.80    1.20
  -6  12  -1   -0.50    1.20
  -6  12  -1    0.10    1.90
  -6  12  -1    0.20    2.00
  -6  12  -1   -4.80    1.90
  -6  12  -1    1.10    1.30
   6 -12   1    1.00    1.00
   6 -12   1    2.50    1.10
   6 -12   1    0.80    1.10
   6 -12   1    1.20    1.20
   6 -12   1    0.30    1.10
  -7  12  -1    3.40    1.70
  -7  12  -1    4.00    1.60
  -7  12  -1    6.00    2.40
  -7  12  -1    6.00    1.60
  -7  12  -1    5.00    2.50
   7 -12   1    6.20    1.50
   7 -12   1    6.00    1.50
   7 -12   1    5.20    1.20
   7 -12   1    6.90    1.30
   7 -12   1    8.00    1.70
   7 -12   1    6.20    1.60
  -8  12  -1    0.70    1.40
  -8  12  -1   -0.10    2.10
  -8  12  -1    0.10    1.30
  -8  12  -1    2.10    2.20
  -8  12  -1   -1.30    1.10
   8 -12   1    1.90    1.10
   8 -12   1    0.60    0.90
   8 -12   1    0.00    1.00
   8 -12   1    0.00    1.10
   8 -12   1   -1.10    1.10
  -9  12  -1    0.10    1.40
  -9  12  -1   -0.70    1.70
  -9  12  -1    7.10    3.00
  -9  12  -1    2.90    1.60
  -9  12  -1   -0.10    1.40
   9 -12   1    2.60    1.40
   9 -12   1    0.70    1.00
   9 -12   1    1.60    1.20
 -10  12  -1    5.20    2.20
 -10  12  -1   12.40    3.90
 -10  12  -1    7.10    1.80
 -10  12  -1    8.10    2.00
  10 -12   1    5.40    1.40
  10 -12   1    6.00    1.60
  10 -12   1    4.50    1.60
 -11  12  -1    0.90    1.50
 -11  12  -1    6.10    2.00
  11 -12   1    1.60    1.30
  11 -12   1    5.30    1.70
  11 -12   1    0.90    1.50
   3  11  -1   18.00    3.80
   3  11  -1    9.20    4.20
   3  11  -1   12.40    3.80
   3  11  -1   14.80    2.20
   3  11  -1   18.10    2.40
  -3 -11   1   16.80    5.00
  -3 -11   1   14.30    2.90
   2  11  -1   10.70    2.90
   2  11  -1   10.20    1.90
   2  11  -1   10.90    2.00
   2  11  -1    7.10    3.90
   2  11  -1    6.80    2.60
  -2 -11   1   11.60    2.40
  -2 -11   1   14.00    4.50
   1  11  -1   33.30    4.80
   1  11  -1   43.90    4.50
   1  11  -1   44.00    3.50
   1  11  -1   44.00    3.50
   1  11  -1   35.90    5.50
  -1 -11   1   40.20    3.90
  -1 -11   1   40.10    2.50
  -1 -11   1   43.30    6.00
   0  11  -1   -0.30    2.10
   0  11  -1   -0.40    1.20
   0  11  -1   -2.70    2.70
   0  11  -1    0.00    1.30
   0  11  -1   -3.50    1.80
   0 -11   1    0.80    0.60
   0 -11   1    1.10    1.30
   0 -11   1    1.10    2.20
  -1  11  -1    2.40    1.70
  -1  11  -1    4.30    1.50
  -1  11  -1    3.50    2.20
  -1  11  -1    2.60    1.30
  -1  11  -1    2.20    2.20
  -1  11  -1    3.70    2.70
   1 -11   1    2.10    2.40
   1 -11   1    3.70    1.50
   1 -11   1    3.30    1.40
   1 -11   1    3.90    0.80
  -2  11  -1   24.00    2.50
  -2  11  -1   17.40    3.00
  -2  11  -1   17.80    3.60
  -2  11  -1   23.80    2.40
  -2  11  -1   18.50    3.10
  -2  11  -1   16.00    3.10
   2 -11   1   27.40    4.50
   2 -11   1   23.30    2.20
   2 -11   1   21.00    2.50
   2 -11   1   23.60    1.80
   2 -11   1   20.70    2.50
  -3  11  -1   30.20    3.80
  -3  11  -1   30.80    3.00
  -3  11  -1   26.10    3.20
  -3  11  -1   22.70    3.40
  -3  11  -1   30.40    2.80
  -3  11  -1   33.20    2.60
  -3  11  -1   27.60    4.30
  -3  11  -1   28.40    4.00
   3 -11   1   26.50    2.10
   3 -11   1   30.10    2.80
   3 -11   1   31.50    2.80
   3 -11   1   27.80    2.40
  -4  11  -1    3.90    1.20
  -4  11  -1    3.90    1.30
  -4  11  -1    1.00    1.40
  -4  11  -1    3.80    2.00
  -4  11  -1    1.90    2.00
  -4  11  -1    4.00    1.30
  -4  11  -1    3.30    1.40
  -4  11  -1    1.70    1.70
  -4  11  -1   -0.10    2.00
   4 -11   1    3.60    1.10
   4 -11   1    2.20    1.10
   4 -11   1    2.60    1.10
   4 -11   1    2.40    1.20
   4 -11   1    2.50    0.80
  -5  11  -1   30.20    2.90
  -5  11  -1   30.50    2.90
  -5  11  -1   28.10    2.70
  -5  11  -1   24.00    3.30
  -5  11  -1   26.90    3.30
  -5  11  -1   22.70    2.80
  -5  11  -1   26.40    3.60
  -5  11  -1   32.00    2.80
  -5  11  -1   22.70    3.60
   5 -11   1   28.20    2.60
   5 -11   1   27.00    2.20
   5 -11   1   27.60    2.40
   5 -11   1   30.20    2.70
   5 -11   1   31.70    2.70
  -6  11  -1   25.80    3.50
  -6  11  -1   34.50    2.90
  -6  11  -1   31.00    4.50
  -6  11  -1   34.30    3.10
  -6  11  -1   32.90    3.00
  -6  11  -1   30.60    3.70
  -6  11  -1   31.80    3.10
  -6  11  -1   26.90    3.20
   6 -11   1   33.50    2.60
   6 -11   1   35.30    3.00
   6 -11   1   26.30    2.70
   6 -11   1   38.60    2.80
   6 -11   1   33.70    3.00
   6 -11   1   36.30    2.60
  -7  11  -1   35.30    3.60
  -7  11  -1   34.50    4.80
  -7  11  -1   35.60    4.10
  -7  11  -1   44.40    4.90
  -7  11  -1   37.40    3.10
  -7  11  -1   37.20    3.20
   7 -11   1   41.40    3.20
   7 -11   1   33.20    2.90
   7 -11   1   39.50    3.40
   7 -11   1   35.20    2.70
   7 -11   1   38.50    2.80
  -8  11  -1   16.60    2.50
  -8  11  -1   14.90    2.90
  -8  11  -1   17.00    3.30
  -8  11  -1   16.90    2.20
  -8  11  -1   21.00    4.30
  -8  11  -1   16.30    2.30
   8 -11   1   20.20    2.30
   8 -11   1   21.50    2.70
   8 -11   1   17.90    2.00
   8 -11   1   18.10    2.00
   8 -11   1   20.00    2.30
  -9  11  -1   -2.20    1.60
  -9  11  -1    2.40    2.20
  -9  11  -1    1.80    2.80
  -9  11  -1    0.50    1.40
  -9  11  -1    0.20    1.20
  -9  11  -1    0.50    1.40
   9 -11   1    0.10    1.20
   9 -11   1    1.20    1.00
   9 -11   1    2.30    1.10
   9 -11   1    0.60    1.10
   9 -11   1   -0.70    1.20
 -10  11  -1   60.39    4.40
 -10  11  -1   71.69    7.60
 -10  11  -1   62.89    4.60
 -10  11  -1   58.09    4.90
 -10  11  -1   62.89    5.00
  10 -11   1   55.99    5.10
  10 -11   1   62.19    4.20
  10 -11   1   66.79    4.50
  10 -11   1   58.49    4.40
 -11  11  -1   72.19    8.10
 -11  11  -1   57.89    4.50
 -11  11  -1   58.59    4.30
  11 -11   1   60.29    4.60
  11 -11   1   57.89    4.40
  11 -11   1   51.49    4.10
   4  10  -1   14.00    4.60
   4  10  -1   18.40    2.20
   4  10  -1   21.50    4.20
   4  10  -1   19.10    2.40
  -4 -10   1   13.90    2.80
  -4 -10   1   16.40    4.80
  -4 -10   1   22.60    3.70
   3  10  -1   24.90    2.70
   3  10  -1   20.80    5.00
   3  10  -1   22.60    6.70
   3  10  -1   29.10    3.70
   3  10  -1   31.40    4.60
   3  10  -1   23.70    2.60
  -3 -10   1   31.30    3.80
  -3 -10   1   23.80    5.40
  -3 -10   1   24.50    3.40
   2  10  -1  201.58   11.20
   2  10  -1  205.38   11.20
   2  10  -1  208.88   13.60
   2  10  -1  216.48   12.20
   2  10  -1  204.28   13.30
  -2 -10   1  199.08   11.90
  -2 -10   1  206.28   14.70
  -2 -10   1  215.98   12.40
  -2 -10   1  197.88   10.40
   1  10  -1    6.70    1.50
   1  10  -1    3.60    2.40
   1  10  -1    5.60    1.50
   1  10  -1    6.60    3.10
   1  10  -1    7.10    2.40
  -1 -10   1    8.70    2.00
  -1 -10   1    7.80    3.00
  -1 -10   1    7.80    0.90
  -1 -10   1    6.30    1.80
   0  10  -1   -0.10    1.80
   0  10  -1    0.20    1.40
   0  10  -1    1.50    1.10
   0  10  -1    0.30    2.30
   0  10  -1    0.00    1.00
   0  10  -1    1.80    2.00
   0 -10   1    1.20    0.60
   0 -10   1    1.30    0.80
   0 -10   1    2.90    2.10
   0 -10   1    1.50    1.20
   0 -10   1    0.90    1.10
   0 -10   1    1.80    1.20
  -1  10  -1  115.49    8.10
  -1  10  -1  108.59    6.70
  -1  10  -1  115.29    7.80
  -1  10  -1  111.69    7.50
  -1  10  -1  120.79    6.70
  -1  10  -1  126.99    8.60
  -1  10  -1  118.09    8.40
   1 -10   1  114.89    6.50
   1 -10   1  107.69    7.00
   1 -10   1  124.89    7.20
   1 -10   1  112.39    7.00
   1 -10   1  131.09    9.20
   1 -10   1  115.19    6.20
  -2  10  -1  190.18   12.00
  -2  10  -1  191.78   11.30
  -2  10  -1  188.38   11.20
  -2  10  -1  199.88   11.80
  -2  10  -1  191.98   10.50
  -2  10  -1  195.88   11.70
  -2  10  -1  187.38   10.30
  -2  10  -1  196.78   10.40
   2 -10   1  183.58   10.70
   2 -10   1  187.68   10.60
   2 -10   1  190.88   10.00
   2 -10   1  196.78   10.30
   2 -10   1  223.08   12.90
  -3  10  -1    2.00    1.10
  -3  10  -1    2.90    1.80
  -3  10  -1   -0.20    1.20
  -3  10  -1    1.90    1.10
  -3  10  -1    3.20    1.70
  -3  10  -1    0.00    1.80
  -3  10  -1    2.10    1.80
  -3  10  -1    1.60    1.00
  -3  10  -1    1.80    1.00
   3 -10   1    1.40    1.00
   3 -10   1    2.40    0.80
   3 -10   1    2.60    1.00
   3 -10   1    1.40    0.90
   3 -10   1    0.90    0.90
  -4  10  -1   24.20    2.30
  -4  10  -1   20.60    2.20
  -4  10  -1   19.40    2.70
  -4  10  -1   20.00    3.20
  -4  10  -1   18.00    2.90
  -4  10  -1   18.10    2.80
  -4  10  -1   17.30    2.30
  -4  10  -1   22.10    2.30
  -4  10  -1   23.00    2.20
   4 -10   1   20.50    1.70
   4 -10   1   19.50    1.70
   4 -10   1   21.70    2.20
   4 -10   1   20.40    2.00
   4 -10   1   19.20    2.00
   4 -10   1   22.70    2.20
  -5  10  -1   64.99    4.60
  -5  10  -1   64.79    5.30
  -5  10  -1   68.79    4.50
  -5  10  -1   73.19    5.20
  -5  10  -1   76.59    5.70
  -5  10  -1   71.39    6.00
  -5  10  -1   71.89    4.70
  -5  10  -1   73.29    5.40
  -5  10  -1   68.89    4.40
  -5  10  -1   73.89    4.90
   5 -10   1   75.49    4.10
   5 -10   1   70.09    4.50
   5 -10   1   72.59    4.30
   5 -10   1   68.89    4.40
   5 -10   1   86.09    4.80
   5 -10   1   78.79    4.80
   5 -10   1   70.19    4.30
  -6  10  -1    2.30    1.30
  -6  10  -1    6.20    2.50
  -6  10  -1    2.30    1.60
  -6  10  -1    6.20    1.50
  -6  10  -1    6.00    1.90
  -6  10  -1    4.80    1.30
  -6  10  -1    3.30    1.30
  -6  10  -1    2.20    1.90
  -6  10  -1    2.90    1.10
  -6  10  -1    4.60    1.20
   6 -10   1    3.60    1.10
   6 -10   1    3.60    1.10
   6 -10   1    3.30    1.20
   6 -10   1    3.70    1.00
   6 -10   1    2.80    1.10
   6 -10   1    3.00    0.90
  -7  10  -1   80.69    5.30
  -7  10  -1   84.69    5.90
  -7  10  -1   85.99    5.10
  -7  10  -1   80.49    5.40
  -7  10  -1   93.19    7.20
  -7  10  -1   81.79    6.80
   7 -10   1   83.49    5.50
   7 -10   1   87.99    4.90
   7 -10   1   84.79    5.00
   7 -10   1   80.89    4.90
   7 -10   1   80.59    5.00
   7 -10   1   87.79    5.10
   7 -10   1   68.49    5.70
  -8  10  -1   23.70    2.30
  -8  10  -1   18.40    2.80
  -8  10  -1   21.90    2.70
  -8  10  -1   29.90    4.60
  -8  10  -1   20.70    3.40
  -8  10  -1   29.70    2.80
   8 -10   1   29.00    2.30
   8 -10   1   20.30    2.10
   8 -10   1   18.00    3.00
   8 -10   1   21.00    2.40
   8 -10   1   27.80    2.40
   8 -10   1   26.20    2.30
   8 -10   1   23.00    2.80
  -9  10  -1   53.69    4.50
  -9  10  -1   61.99    6.70
  -9  10  -1   54.49    4.50
  -9  10  -1   56.29    3.80
  -9  10  -1   53.59    5.60
  -9  10  -1   59.69    4.30
   9 -10   1   62.39    3.80
   9 -10   1   56.19    4.00
   9 -10   1   52.79    4.60
   9 -10   1   58.09    3.80
   9 -10   1   44.60    5.20
   9 -10   1   58.99    3.90
   9 -10   1   58.59    3.80
 -10  10  -1   67.89    4.70
 -10  10  -1   65.19    4.50
 -10  10  -1   63.19    5.00
 -10  10  -1   78.79    8.00
 -10  10  -1   70.59    5.00
  10 -10   1   61.29    4.40
  10 -10   1   67.69    4.60
  10 -10   1   61.09    4.50
  10 -10   1   66.59    4.40
 -11  10  -1   79.89    5.40
 -11  10  -1   83.79    5.20
 -11  10  -1   90.99    9.20
 -11  10  -1   73.59    7.30
  11 -10   1   90.79    6.30
  11 -10   1   71.99    6.30
  11 -10   1   84.29    5.40
  11 -10   1   76.59    5.40
  11 -10   1   75.49    5.00
 -12  10  -1   52.99    7.40
 -12  10  -1   37.90    3.30
 -12  10  -1   43.30    6.00
  12 -10   1   33.80    3.30
  12 -10   1   31.40    4.40
  12 -10   1   37.90    3.60
  12 -10   1   33.30    3.50
   5   9  -1   10.20    1.90
   5   9  -1   12.00    1.80
   5   9  -1    9.50    4.10
   5   9  -1   18.50    4.10
  -5  -9   1   18.40    3.70
  -5  -9   1    9.60    2.60
  -5  -9   1   10.00    4.10
   4   9  -1   52.59    5.50
   4   9  -1   52.49    3.70
   4   9  -1   46.50    6.70
   4   9  -1   52.79    6.00
   4   9  -1   49.30    3.80
  -4  -9   1   57.59    5.30
  -4  -9   1   49.60    6.90
  -4  -9   1   42.00    4.50
   3   9  -1  110.39    6.30
   3   9  -1  105.89    8.60
   3   9  -1  105.49    8.20
   3   9  -1  106.09    7.10
   3   9  -1  106.49    6.30
   3   9  -1   99.09    7.70
  -3  -9   1  111.99    7.60
  -3  -9   1  109.69    7.10
  -3  -9   1   99.39    9.20
  -3  -9   1  104.79    5.50
   2   9  -1   16.40    1.90
   2   9  -1   13.80    2.40
   2   9  -1   12.50    3.50
   2   9  -1   15.90    1.90
   2   9  -1   10.40    2.80
  -2  -9   1   16.30    2.60
  -2  -9   1   11.40    2.10
  -2  -9   1   12.80    1.10
  -2  -9   1   10.90    3.30
   1   9  -1    2.00    1.70
   1   9  -1    1.60    1.10
   1   9  -1    1.00    1.90
   1   9  -1   -0.10    2.10
   1   9  -1    2.40    1.10
   1   9  -1    1.20    1.30
  -1  -9   1    2.00    0.50
  -1  -9   1    0.30    1.00
  -1  -9   1    0.70    0.90
  -1  -9   1    1.10    1.80
  -1  -9   1    3.10    1.40
   0   9  -1   35.90    2.80
   0   9  -1   33.70    3.70
   0   9  -1   38.40    3.60
   0   9  -1   33.90    2.70
   0   9  -1   32.90    4.10
   0   9  -1   30.70    3.70
   0   9  -1   34.60    4.20
   0  -9   1   33.20    2.30
   0  -9   1   34.40    2.20
   0  -9   1   39.30    3.10
   0  -9   1   36.50    4.40
   0  -9   1   34.80    2.70
   0  -9   1   30.90    2.90
   0  -9   1   34.00    3.00
  -1   9  -1   62.99    5.30
  -1   9  -1   60.89    3.70
  -1   9  -1   64.49    4.80
  -1   9  -1   63.89    4.70
  -1   9  -1   60.69    3.90
  -1   9  -1   62.79    4.00
  -1   9  -1   63.69    5.20
  -1   9  -1   63.89    4.50
  -1   9  -1   61.89    4.90
   1  -9   1   72.69    4.20
   1  -9   1   71.09    5.80
   1  -9   1   56.89    4.00
   1  -9   1   58.69    3.50
   1  -9   1   55.19    3.60
   1  -9   1   58.69    4.20
   1  -9   1   57.59    4.10
  -2   9  -1  134.09    8.50
  -2   9  -1  129.49    8.20
  -2   9  -1  131.89    8.00
  -2   9  -1  128.49    8.50
  -2   9  -1  132.99    7.20
  -2   9  -1  138.59    8.00
  -2   9  -1  130.29    7.20
  -2   9  -1  127.19    7.20
  -2   9  -1  128.89    7.30
  -2   9  -1  136.29    7.90
   2  -9   1  140.79    7.60
   2  -9   1  130.69    7.10
   2  -9   1  119.19    6.90
   2  -9   1  138.49    7.50
   2  -9   1  129.79    7.50
  -3   9  -1  111.89    6.90
  -3   9  -1  115.99    7.70
  -3   9  -1  117.89    7.10
  -3   9  -1  110.59    6.30
  -3   9  -1  115.29    7.30
  -3   9  -1  116.69    6.30
  -3   9  -1  109.89    7.40
  -3   9  -1  118.89    6.50
  -3   9  -1  109.69    7.10
  -3   9  -1  112.19    6.40
  -3   9  -1  122.19    6.70
   3  -9   1  106.59    6.30
   3  -9   1  114.89    6.60
   3  -9   1  119.09    6.50
   3  -9   1  109.49    6.70
   3  -9   1  109.19    6.10
   3  -9   1  112.59    6.10
   3  -9   1  108.49    6.30
   3  -9   1  119.59    6.00
  -4   9  -1  242.98   13.30
  -4   9  -1  236.38   13.20
  -4   9  -1  244.68   13.00
  -4   9  -1  241.68   13.90
  -4   9  -1  218.88   12.60
  -4   9  -1  238.78   12.70
  -4   9  -1  232.88   12.50
  -4   9  -1  264.27   13.60
  -4   9  -1  230.28   13.40
  -4   9  -1  241.18   12.60
  -4   9  -1  242.28   13.30
   4  -9   1  233.28   12.40
   4  -9   1  225.68   12.50
   4  -9   1  237.48   12.60
   4  -9   1  249.18   12.90
   4  -9   1  245.88   12.40
   4  -9   1  244.98   12.60
   4  -9   1  277.47   12.80
   4  -9   1  234.98   12.20
  -5   9  -1   68.29    4.10
  -5   9  -1   66.49    4.60
  -5   9  -1   65.89    4.10
  -5   9  -1   67.69    4.40
  -5   9  -1   65.29    4.40
  -5   9  -1   65.79    4.90
  -5   9  -1   77.49    5.60
  -5   9  -1   69.89    5.70
  -5   9  -1   65.49    4.20
  -5   9  -1   68.69    4.90
   5  -9   1   64.99    3.90
   5  -9   1   68.99    3.90
   5  -9   1   72.19    4.50
   5  -9   1   65.59    3.70
   5  -9   1   59.99    4.40
   5  -9   1   69.49    4.20
   5  -9   1   60.89    3.90
   5  -9   1   63.59    4.00
  -6   9  -1   28.50    3.70
  -6   9  -1   23.10    2.10
  -6   9  -1   28.80    2.40
  -6   9  -1   24.40    3.60
  -6   9  -1   23.40    2.40
  -6   9  -1   26.20    2.80
  -6   9  -1   25.00    2.20
  -6   9  -1   25.50    2.60
  -6   9  -1   26.40    2.50
  -6   9  -1   23.50    2.90
   6  -9   1   25.90    2.10
   6  -9   1   29.20    1.70
   6  -9   1   20.30    2.60
   6  -9   1   27.90    2.60
   6  -9   1   28.40    2.30
   6  -9   1   28.50    2.10
   6  -9   1   26.40    2.10
   6  -9   1   25.70    2.00
  -7   9  -1   -1.40    0.90
  -7   9  -1   -1.20    1.10
  -7   9  -1   -1.00    0.70
  -7   9  -1   -1.00    1.60
  -7   9  -1    0.30    1.40
  -7   9  -1    1.00    0.90
  -7   9  -1    0.00    0.70
  -7   9  -1    1.00    2.30
  -7   9  -1    0.20    1.60
   7  -9   1    0.70    1.00
   7  -9   1   -0.10    1.00
   7  -9   1   -0.60    0.80
   7  -9   1    0.20    0.80
   7  -9   1   -0.10    0.80
   7  -9   1    0.30    0.60
   7  -9   1   -0.60    0.60
  -8   9  -1   72.09    4.80
  -8   9  -1   75.59    5.30
  -8   9  -1   78.09    4.70
  -8   9  -1   90.29    7.40
  -8   9  -1   71.39    5.10
  -8   9  -1   74.69    6.20
   8  -9   1   75.09    4.50
   8  -9   1   79.89    4.70
   8  -9   1   76.49    4.70
   8  -9   1   75.59    4.80
   8  -9   1   70.79    5.30
   8  -9   1   73.89    4.60
  -9   9  -1   71.09    7.10
  -9   9  -1   60.89    4.50
  -9   9  -1   65.69    5.80
  -9   9  -1   60.99    4.80
  -9   9  -1   64.79    4.30
  -9   9  -1   66.49    4.10
   9  -9   1   57.89    4.00
   9  -9   1   66.69    4.10
   9  -9   1   51.99    4.80
   9  -9   1   63.59    4.20
   9  -9   1   66.79    4.40
   9  -9   1   69.99    5.00
   9  -9   1   60.49    4.10
 -10   9  -1   39.10    6.00
 -10   9  -1   31.00    3.30
 -10   9  -1   28.90    2.60
 -10   9  -1   32.10    2.90
  10  -9   1   24.00    3.40
  10  -9   1   30.20    2.80
  10  -9   1   28.90    2.80
  10  -9   1   36.20    3.50
  10  -9   1   28.00    2.90
  10  -9   1   33.00    2.60
  10  -9   1   30.50    2.70
 -11   9  -1   32.70    3.50
 -11   9  -1   34.50    3.00
 -11   9  -1   37.50    5.40
 -11   9  -1   32.60    4.60
 -11   9  -1   35.80    6.00
  11  -9   1   37.60    3.50
  11  -9   1   35.90    3.40
  11  -9   1   26.40    3.90
  11  -9   1   31.50    2.90
  11  -9   1   36.80    3.00
  11  -9   1   37.00    3.30
  11  -9   1   44.40    4.00
 -12   9  -1  125.39    9.40
 -12   9  -1  120.89    7.30
 -12   9  -1  144.69   12.10
  12  -9   1  134.29    7.60
  12  -9   1  128.69    7.80
  12  -9   1  118.69    7.60
  12  -9   1  124.79    7.50
  12  -9   1  108.49    8.90
  12  -9   1  156.18    8.90
   6   8  -1   -1.40    2.40
   6   8  -1   -5.90    2.90
   6   8  -1    0.10    1.20
   6   8  -1    0.60    1.00
  -6  -8   1    1.60    2.30
  -6  -8   1    0.80    2.70
   5   8  -1  140.39   10.30
   5   8  -1  141.69    7.80
   5   8  -1  133.69    7.70
   5   8  -1  133.59    9.90
   5   8  -1  133.99    9.60
  -5  -8   1  139.49   11.90
  -5  -8   1  130.19    8.80
  -5  -8   1  140.49    9.60
   4   8  -1   55.69    6.10
   4   8  -1   54.99    3.80
   4   8  -1   54.99    3.80
   4   8  -1   58.49    4.60
   4   8  -1   59.79    6.20
   4   8  -1   65.09    5.90
  -4  -8   1   53.69    4.60
  -4  -8   1   57.09    6.70
  -4  -8   1   59.19    5.30
   3   8  -1  151.38    8.60
   3   8  -1  153.48    9.90
   3   8  -1  141.99    7.80
   3   8  -1  142.39    7.80
   3   8  -1  136.19   10.00
  -3  -8   1  139.69    7.20
  -3  -8   1  147.59    9.10
  -3  -8   1  126.19    8.40
  -3  -8   1  143.99   10.80
   2   8  -1    1.50    0.90
   2   8  -1    1.60    1.10
   2   8  -1   -0.10    2.00
   2   8  -1    0.70    0.80
   2   8  -1    0.80    1.80
   2   8  -1    0.90    1.60
  -2  -8   1    1.10    1.10
  -2  -8   1    1.60    0.50
  -2  -8   1    2.40    1.50
  -2  -8   1    1.30    1.90
   1   8  -1   -0.70    1.10
   1   8  -1   -1.60    1.40
   1   8  -1    0.60    0.90
   1   8  -1    0.90    1.90
   1   8  -1   -1.40    1.40
   1   8  -1   -0.30    0.90
   1   8  -1   -0.50    1.20
  -1  -8   1   -1.00    0.50
  -1  -8   1   -0.20    1.40
  -1  -8   1   -0.50    0.40
  -1  -8   1   -0.30    0.50
  -1  -8   1   -0.80    0.80
  -1  -8   1   -0.50    1.00
   0   8  -1    6.00    1.80
   0   8  -1    5.30    1.60
   0   8  -1    7.80    2.20
   0   8  -1    4.60    1.30
   0   8  -1    6.20    1.90
   0   8  -1    6.50    1.10
   0   8  -1    6.60    1.20
   0   8  -1    7.00    0.80
   0   8  -1    3.40    1.40
   0  -8   1    5.50    0.70
   0  -8   1    8.60    2.30
   0  -8   1    8.40    1.50
   0  -8   1    5.40    1.40
   0  -8   1    6.20    1.30
   0  -8   1    7.70    1.00
   0  -8   1    4.90    1.20
   0  -8   1    4.10    0.90
  -1   8  -1  227.48   11.80
  -1   8  -1  227.78   11.30
  -1   8  -1  200.98   11.40
  -1   8  -1  222.88   12.30
  -1   8  -1  212.78   12.60
  -1   8  -1  218.68   12.40
  -1   8  -1  230.08   12.10
  -1   8  -1  221.78   12.10
  -1   8  -1  216.58   11.20
  -1   8  -1  202.78   11.30
   1  -8   1  215.58   11.20
   1  -8   1  220.18   11.70
   1  -8   1  211.58   11.00
   1  -8   1  218.98   11.50
   1  -8   1  223.48   11.60
  -2   8  -1   37.00    3.20
  -2   8  -1   38.00    3.40
  -2   8  -1   41.30    2.70
  -2   8  -1   41.80    3.80
  -2   8  -1   40.40    2.70
  -2   8  -1   42.00    2.70
  -2   8  -1   41.10    2.60
  -2   8  -1   38.50    2.70
  -2   8  -1   37.80    3.70
  -2   8  -1   42.40    2.70
  -2   8  -1   41.00    3.70
  -2   8  -1   39.40    3.30
   2  -8   1   40.00    2.40
   2  -8   1   35.70    2.80
   2  -8   1   41.60    2.60
   2  -8   1   36.00    2.40
   2  -8   1   39.40    2.80
   2  -8   1   42.00    2.90
   2  -8   1   40.40    2.50
   2  -8   1   36.60    2.60
  -3   8  -1   38.30    3.70
  -3   8  -1   41.00    2.80
  -3   8  -1   40.60    3.40
  -3   8  -1   38.80    2.60
  -3   8  -1   38.20    3.50
  -3   8  -1   37.60    3.80
  -3   8  -1   37.10    2.70
  -3   8  -1   37.40    3.10
  -3   8  -1   39.20    2.50
  -3   8  -1   37.00    2.60
  -3   8  -1   40.40    3.40
  -3   8  -1   45.80    3.30
   3  -8   1   36.10    2.60
   3  -8   1   32.40    2.10
   3  -8   1   44.70    2.80
   3  -8   1   41.30    2.40
   3  -8   1   34.80    2.50
   3  -8   1   35.90    2.90
   3  -8   1   36.70    2.40
   3  -8   1   38.80    2.40
   3  -8   1   41.00    2.80
   3  -8   1   41.30    2.50
  -4   8  -1    0.80    1.50
  -4   8  -1    0.20    1.20
  -4   8  -1   -0.10    0.80
  -4   8  -1    1.10    1.00
  -4   8  -1    2.60    1.40
  -4   8  -1   -0.20    0.90
  -4   8  -1    0.90    0.80
  -4   8  -1    1.20    0.90
  -4   8  -1    1.20    1.30
  -4   8  -1    1.90    0.70
  -4   8  -1    1.60    1.60
  -4   8  -1    0.70    0.70
   4  -8   1   -0.30    0.80
   4  -8   1    0.80    0.70
   4  -8   1    0.50    0.60
   4  -8   1    0.40    0.60
   4  -8   1    0.80    0.50
   4  -8   1    0.50    0.60
   4  -8   1    1.00    0.70
   4  -8   1    1.60    0.50
   4  -8   1    0.60    0.70
  -5   8  -1    8.10    1.30
  -5   8  -1    6.80    1.20
  -5   8  -1   11.20    2.60
  -5   8  -1    5.80    1.30
  -5   8  -1    6.50    1.90
  -5   8  -1    5.50    1.50
  -5   8  -1    8.10    1.20
  -5   8  -1    6.00    1.10
  -5   8  -1    8.00    1.20
  -5   8  -1    7.30    1.70
  -5   8  -1    6.70    1.30
  -5   8  -1    7.60    1.60
   5  -8   1    6.00    1.10
   5  -8   1    7.50    1.00
   5  -8   1    8.10    1.10
   5  -8   1    5.30    1.30
   5  -8   1    6.80    1.00
   5  -8   1    7.10    1.30
   5  -8   1    8.30    0.80
   5  -8   1    4.90    1.20
   5  -8   1    7.30    1.00
  -6   8  -1  256.07   12.90
  -6   8  -1  240.48   12.90
  -6   8  -1  242.98   13.10
  -6   8  -1  255.67   12.70
  -6   8  -1  250.77   13.10
  -6   8  -1  275.67   14.80
  -6   8  -1  228.38   12.70
  -6   8  -1  248.18   13.10
  -6   8  -1  244.78   13.20
  -6   8  -1  255.37   14.20
   6  -8   1  260.37   12.70
   6  -8   1  240.88   12.80
   6  -8   1  239.48   12.80
   6  -8   1  245.38   12.70
   6  -8   1  225.88   13.30
   6  -8   1  231.18   12.70
   6  -8   1  245.68   12.70
   6  -8   1  256.67   12.40
  -7   8  -1   -0.30    1.20
  -7   8  -1    0.20    0.90
  -7   8  -1    0.10    0.70
  -7   8  -1   -0.10    0.50
  -7   8  -1   -0.90    0.90
  -7   8  -1   -0.30    2.10
  -7   8  -1   -1.30    0.90
  -7   8  -1   -0.50    1.50
  -7   8  -1    0.10    0.80
   7  -8   1    0.20    1.00
   7  -8   1   -0.80    0.60
   7  -8   1   -1.00    0.60
   7  -8   1    0.40    0.70
   7  -8   1   -0.10    0.80
   7  -8   1    0.00    0.40
   7  -8   1    0.20    0.80
   7  -8   1    0.20    0.90
   7  -8   1   -0.50    0.60
  -8   8  -1    0.20    1.20
  -8   8  -1    1.00    1.50
  -8   8  -1    2.90    2.60
  -8   8  -1    0.00    1.10
  -8   8  -1    1.00    1.10
  -8   8  -1    1.60    1.20
  -8   8  -1    0.10    0.80
   8  -8   1   -0.50    0.80
   8  -8   1    1.30    1.20
   8  -8   1    1.10    0.80
   8  -8   1    0.70    1.10
   8  -8   1    0.00    0.70
   8  -8   1    1.00    0.90
   8  -8   1    1.50    0.90
  -9   8  -1   10.60    3.60
  -9   8  -1    7.40    1.40
  -9   8  -1    7.20    1.50
  -9   8  -1    5.30    1.90
  -9   8  -1    6.70    1.50
  -9   8  -1    6.20    1.60
  -9   8  -1    7.50    2.10
   9  -8   1    7.00    1.30
   9  -8   1    4.00    1.70
   9  -8   1    4.50    1.30
   9  -8   1    6.90    1.50
   9  -8   1    7.80    1.40
   9  -8   1    7.10    1.40
   9  -8   1    8.10    1.90
 -10   8  -1    0.90    2.80
 -10   8  -1    1.80    1.60
 -10   8  -1    1.90    1.10
 -10   8  -1    1.80    1.40
 -10   8  -1    1.10    1.10
  10  -8   1    0.60    1.40
  10  -8   1   -0.70    1.00
  10  -8   1    3.20    1.60
  10  -8   1    0.90    1.30
  10  -8   1   -0.80    0.90
  10  -8   1    1.20    0.90
  10  -8   1   -0.20    0.90
 -11   8  -1  210.08   10.70
 -11   8  -1  176.58   12.60
 -11   8  -1  205.38   14.80
 -11   8  -1  197.28   12.50
  11  -8   1  224.08   12.00
  11  -8   1  180.38   10.80
  11  -8   1  201.78   11.00
  11  -8   1  169.98   12.20
  11  -8   1  205.68   10.80
  11  -8   1  210.68   11.20
  11  -8   1  213.38   11.00
 -12   8  -1   15.50    1.90
 -12   8  -1   13.50    3.30
 -12   8  -1   21.10    6.00
  12  -8   1   11.90    3.10
  12  -8   1   13.50    2.30
  12  -8   1   14.20    2.10
  12  -8   1   18.80    2.90
  12  -8   1   15.40    2.40
  12  -8   1   13.60    2.00
   7   7  -1    3.80    1.40
   7   7  -1    3.20    1.20
   7   7  -1   -1.70    2.90
   7   7  -1    0.80    2.60
  -7  -7   1    2.90    3.00
  -7  -7   1    3.00    2.30
   6   7  -1    0.20    2.40
   6   7  -1   -0.40    0.90
   6   7  -1   -4.90    2.30
   6   7  -1    3.20    1.30
   6   7  -1    1.00    3.10
  -6  -7   1    2.50    2.90
  -6  -7   1    1.90    2.10
   5   7  -1   73.79    4.60
   5   7  -1   76.59    6.80
   5   7  -1   72.99    4.50
   5   7  -1   74.59    6.50
   5   7  -1   70.79    6.20
  -5  -7   1   69.79    7.60
  -5  -7   1   77.09    6.30
  -5  -7   1   72.69    5.50
   4   7  -1   19.20    1.90
   4   7  -1   16.80    1.90
   4   7  -1   18.70    2.40
   4   7  -1   15.10    3.30
   4   7  -1   20.10    3.50
   4   7  -1   19.40    3.30
  -4  -7   1   17.70    1.20
  -4  -7   1   16.70    2.50
  -4  -7   1   21.00    4.30
  -4  -7   1   21.10    3.30
   3   7  -1   34.30    2.60
   3   7  -1   36.90    2.70
   3   7  -1   38.00    3.80
   3   7  -1   38.60    4.20
   3   7  -1   41.20    3.70
   3   7  -1   36.20    3.40
   3   7  -1   37.20    4.40
  -3  -7   1   34.30    3.10
  -3  -7   1   36.20    3.50
  -3  -7   1   36.90    2.10
  -3  -7   1   38.60    4.70
   2   7  -1  379.76   19.60
   2   7  -1  395.16   21.10
   2   7  -1  386.56   19.60
   2   7  -1  415.86   20.20
   2   7  -1  403.86   20.10
   2   7  -1  409.16   20.70
   2   7  -1  395.16   21.30
  -2  -7   1  354.96   20.10
  -2  -7   1  383.06   19.40
  -2  -7   1  364.96   19.20
  -2  -7   1  420.56   20.60
  -2  -7   1  370.96   19.60
  -2  -7   1  384.56   22.00
  -2  -7   1  377.96   20.80
   1   7  -1   -0.50    1.30
   1   7  -1    0.00    1.00
   1   7  -1   -0.40    0.60
   1   7  -1   -1.50    1.00
   1   7  -1    0.60    1.70
   1   7  -1    0.30    0.80
   1   7  -1    0.10    0.80
   1   7  -1    0.40    1.20
   1   7  -1    0.30    0.60
  -1  -7   1    0.10    0.70
  -1  -7   1   -0.20    0.90
  -1  -7   1    0.30    1.00
  -1  -7   1    0.90    1.40
  -1  -7   1   -0.10    0.40
  -1  -7   1   -0.50    0.40
  -1  -7   1    0.10    0.50
  -1  -7   1    0.00    0.80
   0   7  -1    7.80    1.60
   0   7  -1    6.20    2.00
   0   7  -1    8.20    1.90
   0   7  -1    7.00    1.10
   0   7  -1    6.70    1.20
   0   7  -1   10.30    1.20
   0   7  -1    8.90    1.20
   0   7  -1    9.20    1.40
   0   7  -1    7.00    0.90
   0   7  -1    5.10    1.40
   0   7  -1    7.70    1.60
   0  -7   1    6.50    1.20
   0  -7   1    9.40    2.20
   0  -7   1    6.50    0.70
   0  -7   1    8.40    1.00
   0  -7   1   10.20    1.50
   0  -7   1    7.20    1.00
   0  -7   1    6.90    1.50
   0  -7   1    6.70    0.70
   0  -7   1    7.60    1.20
  -1   7  -1   15.60    2.50
  -1   7  -1   17.90    1.70
  -1   7  -1   17.20    1.50
  -1   7  -1   17.50    1.60
  -1   7  -1   16.70    1.60
  -1   7  -1   14.70    2.00
  -1   7  -1   17.30    2.30
  -1   7  -1   18.00    2.00
  -1   7  -1   13.50    1.80
  -1   7  -1   15.40    1.40
  -1   7  -1   18.30    2.40
   1  -7   1   15.00    1.40
   1  -7   1   15.00    1.60
   1  -7   1   15.70    1.90
   1  -7   1   17.50    1.40
   1  -7   1   15.50    1.50
   1  -7   1   15.40    1.20
   1  -7   1   15.20    1.50
   1  -7   1   14.80    1.30
  -2   7  -1  267.17   13.50
  -2   7  -1  254.17   14.50
  -2   7  -1  261.77   14.30
  -2   7  -1  257.37   13.50
  -2   7  -1  259.17   14.40
  -2   7  -1  268.37   14.10
  -2   7  -1  250.87   13.60
  -2   7  -1  273.57   14.00
  -2   7  -1  269.37   13.60
  -2   7  -1  262.37   13.60
  -2   7  -1  300.17   13.90
  -2   7  -1  256.37   14.10
   2  -7   1  286.97   13.50
   2  -7   1  259.47   13.50
   2  -7   1  256.37   13.50
   2  -7   1  283.77   13.10
   2  -7   1  255.07   13.80
   2  -7   1  270.07   13.10
   2  -7   1  278.07   13.70
   2  -7   1  258.47   13.40
   2  -7   1  275.87   13.80
   2  -7   1  250.17   13.40
  -3   7  -1  334.77   17.40
  -3   7  -1  324.67   16.90
  -3   7  -1  327.67   17.70
  -3   7  -1  328.27   17.60
  -3   7  -1  337.57   17.10
  -3   7  -1  338.77   17.40
  -3   7  -1  341.47   17.90
  -3   7  -1  323.47   17.30
  -3   7  -1  334.07   17.10
  -3   7  -1  328.77   16.90
  -3   7  -1  334.57   16.90
   3  -7   1  343.57   17.00
   3  -7   1  328.77   16.90
   3  -7   1  345.77   17.20
   3  -7   1  348.17   16.80
   3  -7   1  328.27   17.20
   3  -7   1  331.37   16.80
   3  -7   1  310.07   17.10
   3  -7   1  330.87   16.90
   3  -7   1  395.06   17.20
   3  -7   1  341.77   16.80
  -4   7  -1  591.84   28.40
  -4   7  -1  571.04   28.90
  -4   7  -1  559.84   29.40
  -4   7  -1  561.14   29.00
  -4   7  -1  560.54   28.50
  -4   7  -1  585.94   28.90
  -4   7  -1  542.35   28.50
  -4   7  -1  577.54   28.80
  -4   7  -1  574.84   28.70
  -4   7  -1  545.45   28.40
  -4   7  -1  581.14   28.40
   4  -7   1  581.24   28.80
   4  -7   1  559.44   28.30
   4  -7   1  591.44   28.20
   4  -7   1  550.44   28.30
   4  -7   1  581.64   28.70
   4  -7   1  553.74   28.30
   4  -7   1  592.14   28.30
   4  -7   1  563.04   28.40
  -5   7  -1    6.90    1.30
  -5   7  -1    7.90    1.60
  -5   7  -1    4.40    1.20
  -5   7  -1    8.30    1.20
  -5   7  -1    5.30    1.00
  -5   7  -1    6.50    1.20
  -5   7  -1    6.30    1.00
  -5   7  -1    5.80    1.00
  -5   7  -1    6.40    1.50
  -5   7  -1    7.40    1.90
  -5   7  -1   11.40    2.70
   5  -7   1    5.00    1.10
   5  -7   1    6.40    0.70
   5  -7   1    6.70    1.10
   5  -7   1    7.30    1.00
   5  -7   1    7.40    1.00
   5  -7   1    4.90    0.90
   5  -7   1    7.20    1.00
   5  -7   1    5.70    0.90
   5  -7   1    6.40    1.20
  -6   7  -1    0.40    1.00
  -6   7  -1    1.70    0.90
  -6   7  -1    1.20    0.80
  -6   7  -1    2.30    1.50
  -6   7  -1    2.50    2.10
  -6   7  -1    0.70    0.80
  -6   7  -1    3.10    0.70
  -6   7  -1    1.80    1.20
  -6   7  -1    1.40    0.60
  -6   7  -1    0.40    0.80
  -6   7  -1    0.80    0.70
   6  -7   1    0.70    0.80
   6  -7   1    0.60    0.80
   6  -7   1    1.50    0.70
   6  -7   1    1.10    0.70
   6  -7   1    1.50    0.40
   6  -7   1    1.20    0.70
   6  -7   1    1.70    1.10
   6  -7   1    2.10    0.70
   6  -7   1    1.10    0.70
   6  -7   1    1.60    0.90
  -7   7  -1   55.49    3.30
  -7   7  -1   52.79    3.40
  -7   7  -1   46.90    3.90
  -7   7  -1   52.49    3.70
  -7   7  -1   48.10    3.20
  -7   7  -1   55.19    3.20
  -7   7  -1   48.60    4.60
  -7   7  -1   53.29    3.70
  -7   7  -1   60.89    5.40
  -7   7  -1   50.69    3.10
   7  -7   1   47.80    3.20
   7  -7   1   42.40    3.80
   7  -7   1   56.09    3.50
   7  -7   1   59.79    3.40
   7  -7   1   50.29    3.20
   7  -7   1   53.29    3.80
   7  -7   1   54.69    3.30
   7  -7   1   51.69    3.40
   7  -7   1   52.49    3.70
   7  -7   1   56.89    2.90
  -8   7  -1   54.89    4.90
  -8   7  -1   60.49    4.00
  -8   7  -1   69.59    6.20
  -8   7  -1   62.39    3.90
  -8   7  -1   55.99    4.10
  -8   7  -1   54.89    4.60
  -8   7  -1   59.09    3.60
   8  -7   1   59.69    3.80
   8  -7   1   62.99    4.40
   8  -7   1   61.59    3.90
   8  -7   1   57.49    3.80
   8  -7   1   63.59    3.70
   8  -7   1   67.49    3.30
   8  -7   1   60.59    3.80
   8  -7   1   46.00    4.30
   8  -7   1   57.79    3.70
  -9   7  -1   34.50    2.70
  -9   7  -1   28.10    2.20
  -9   7  -1   29.90    2.50
  -9   7  -1   31.20    4.80
  -9   7  -1   27.70    2.80
  -9   7  -1   30.30    3.50
  -9   7  -1   27.90    3.40
   9  -7   1   28.90    2.50
   9  -7   1   24.00    3.20
   9  -7   1   25.00    2.50
   9  -7   1   32.00    3.10
   9  -7   1   26.70    2.40
   9  -7   1   27.60    2.30
   9  -7   1   26.10    2.30
 -10   7  -1   15.50    1.70
 -10   7  -1   11.50    2.70
 -10   7  -1   17.90    4.70
 -10   7  -1   15.10    1.90
 -10   7  -1   10.60    2.00
 -10   7  -1    9.60    3.00
  10  -7   1   13.80    1.70
  10  -7   1   12.50    1.90
  10  -7   1   11.20    2.50
  10  -7   1   14.80    1.90
  10  -7   1   11.90    1.80
  10  -7   1   14.80    2.50
  10  -7   1   13.00    2.10
 -11   7  -1   84.59    8.60
 -11   7  -1   78.49    4.70
 -11   7  -1   69.99    6.20
 -11   7  -1   69.99    6.60
  11  -7   1   67.79    6.30
  11  -7   1   81.99    5.40
  11  -7   1   83.09    4.90
  11  -7   1   76.49    5.10
  11  -7   1   86.09    5.30
  11  -7   1   77.79    4.90
 -12   7  -1   47.80    5.60
 -12   7  -1   52.79    3.60
 -12   7  -1   61.59    7.80
  12  -7   1   49.00    5.40
  12  -7   1   47.30    3.90
  12  -7   1   60.59    5.00
  12  -7   1   57.29    3.90
  12  -7   1   47.10    4.30
  12  -7   1   48.10    3.90
   8   6  -1   47.00    5.70
   8   6  -1   50.99    3.40
   8   6  -1   48.20    3.60
   8   6  -1   43.40    6.20
  -8  -6   1   39.50    7.20
  -8  -6   1   54.89    6.10
   7   6  -1   89.79    7.90
   7   6  -1   90.69    5.40
   7   6  -1   88.79    5.30
   7   6  -1   90.49    5.90
   7   6  -1   79.09    7.60
   7   6  -1   94.29    7.60
  -7  -6   1   91.59    7.50
  -7  -6   1   81.59    9.00
   6   6  -1   68.29    6.10
   6   6  -1   66.49    6.20
   6   6  -1   64.69    6.00
   6   6  -1   59.79    4.00
   6   6  -1   67.39    4.20
  -6  -6   1   57.89    7.10
  -6  -6   1   69.19    6.00
   5   6  -1   26.10    3.80
   5   6  -1   20.50    2.00
   5   6  -1   24.00    3.90
   5   6  -1   23.70    2.60
   5   6  -1   23.10    3.60
   5   6  -1   21.60    2.10
  -5  -6   1   22.90    3.20
  -5  -6   1   22.00    2.80
  -5  -6   1   20.60    4.60
   4   6  -1   17.60    3.20
   4   6  -1   16.20    2.90
   4   6  -1   18.00    2.10
   4   6  -1   16.60    1.70
   4   6  -1   12.50    2.30
   4   6  -1   16.80    2.90
   4   6  -1   16.30    1.60
  -4  -6   1   15.00    3.50
  -4  -6   1   14.60    2.10
  -4  -6   1   15.40    1.10
  -4  -6   1   18.30    2.90
   3   6  -1  246.78   12.10
   3   6  -1  244.18   12.40
   3   6  -1  233.58   13.20
   3   6  -1  244.38   12.90
   3   6  -1  218.58   11.80
   3   6  -1  225.28   11.80
   3   6  -1  228.68   13.40
  -3  -6   1  218.88   14.20
  -3  -6   1  226.78   11.50
  -3  -6   1  238.38   12.90
  -3  -6   1  209.68   12.40
  -3  -6   1  226.28   11.70
  -3  -6   1  228.78   11.60
   2   6  -1   20.80    2.30
   2   6  -1   20.70    2.20
   2   6  -1   18.40    2.30
   2   6  -1   20.60    3.00
   2   6  -1   19.60    1.40
   2   6  -1   20.80    1.70
   2   6  -1   20.30    1.70
   2   6  -1   21.10    2.10
   2   6  -1   19.40    1.80
   2   6  -1   17.70    2.70
  -2  -6   1   19.60    1.40
  -2  -6   1   17.10    1.90
  -2  -6   1   14.50    2.10
  -2  -6   1   19.10    2.30
  -2  -6   1   18.30    1.50
  -2  -6   1   19.20    1.20
  -2  -6   1   18.60    3.00
  -2  -6   1   17.80    1.70
   1   6  -1    5.70    1.30
   1   6  -1    6.50    1.20
   1   6  -1    7.10    2.00
   1   6  -1    4.80    1.20
   1   6  -1    6.50    1.00
   1   6  -1    5.80    1.60
   1   6  -1    5.60    1.30
   1   6  -1    5.40    0.90
   1   6  -1    5.50    0.60
   1   6  -1    4.90    0.50
   1   6  -1    6.30    1.00
   1   6  -1    4.80    0.70
  -1  -6   1    4.80    1.00
  -1  -6   1    4.90    1.10
  -1  -6   1    6.60    0.60
  -1  -6   1    4.60    0.80
  -1  -6   1    3.90    0.70
  -1  -6   1    6.90    1.30
  -1  -6   1    6.30    1.30
  -1  -6   1    5.50    1.80
  -1  -6   1    5.60    0.80
   0   6  -1  121.89    6.40
   0   6  -1  129.19    6.80
   0   6  -1  127.29    7.10
   0   6  -1  126.19    7.40
   0   6  -1  125.99    6.90
   0   6  -1  126.39    7.10
   0   6  -1  114.99    6.60
   0   6  -1  125.19    6.30
   0   6  -1  121.09    6.50
   0   6  -1  119.79    6.30
   0   6  -1  118.39    7.50
   0  -6   1  117.79    7.00
   0  -6   1  125.89    6.50
   0  -6   1  120.29    6.20
   0  -6   1  120.19    6.70
   0  -6   1  124.99    6.40
   0  -6   1  112.29    6.20
   0  -6   1  145.19    8.00
   0  -6   1  120.09    6.80
   0  -6   1  114.59    6.50
   0  -6   1  114.09    6.80
  -1   6  -1  121.79    7.40
  -1   6  -1  125.89    6.90
  -1   6  -1  121.09    7.20
  -1   6  -1  125.99    6.40
  -1   6  -1  102.29    6.40
  -1   6  -1  126.79    7.10
  -1   6  -1  125.19    6.90
  -1   6  -1  120.29    6.40
  -1   6  -1  120.79    6.70
  -1   6  -1  124.79    6.50
  -1   6  -1  117.39    6.50
  -1   6  -1  125.89    6.40
   1  -6   1  121.09    6.40
   1  -6   1  117.49    6.50
   1  -6   1  115.49    6.40
   1  -6   1  129.09    6.60
   1  -6   1  126.19    6.40
   1  -6   1  123.59    6.30
   1  -6   1  121.59    6.20
   1  -6   1  122.69    6.90
   1  -6   1  124.89    6.60
  -2   6  -1  210.08   11.40
  -2   6  -1  202.48   10.90
  -2   6  -1  209.18   11.70
  -2   6  -1  208.28   10.90
  -2   6  -1  220.08   11.40
  -2   6  -1  210.98   11.70
  -2   6  -1  215.18   10.90
  -2   6  -1  214.88   11.00
  -2   6  -1  214.68   11.30
  -2   6  -1  219.38   11.10
  -2   6  -1  215.88   11.60
   2  -6   1  236.18   11.10
   2  -6   1  208.18   10.90
   2  -6   1  205.28   10.80
   2  -6   1  229.48   11.20
   2  -6   1  217.18   10.90
   2  -6   1  222.38   11.00
   2  -6   1  219.78   11.00
   2  -6   1  210.68   11.20
   2  -6   1  214.48   10.70
   2  -6   1  218.28   10.90
  -3   6  -1    0.70    0.50
  -3   6  -1    0.10    0.70
  -3   6  -1    0.70    0.90
  -3   6  -1    0.50    0.60
  -3   6  -1    1.00    0.50
  -3   6  -1    0.70    0.90
  -3   6  -1   -0.10    0.80
  -3   6  -1    0.50    0.50
  -3   6  -1    1.30    1.10
  -3   6  -1    0.30    0.60
  -3   6  -1    0.30    0.60
   3  -6   1    0.20    0.40
   3  -6   1    0.30    0.50
   3  -6   1   -0.10    0.40
   3  -6   1    1.20    0.40
   3  -6   1    0.80    0.50
   3  -6   1    0.50    0.50
   3  -6   1    0.00    0.50
   3  -6   1    0.70    0.40
   3  -6   1    1.40    0.60
  -4   6  -1    0.10    0.60
  -4   6  -1    0.10    0.50
  -4   6  -1    0.90    0.60
  -4   6  -1    1.00    0.80
  -4   6  -1    1.30    1.00
  -4   6  -1    0.90    1.10
  -4   6  -1    1.50    0.90
  -4   6  -1    0.40    0.50
  -4   6  -1    0.80    0.70
   4  -6   1    1.60    0.60
   4  -6   1    0.20    0.40
   4  -6   1    0.60    0.50
   4  -6   1    0.50    0.30
   4  -6   1    0.40    0.50
   4  -6   1    0.60    0.50
   4  -6   1    1.00    0.60
   4  -6   1    0.70    0.50
   4  -6   1    0.40    0.60
  -5   6  -1   60.89    3.60
  -5   6  -1   66.09    3.60
  -5   6  -1   52.19    3.80
  -5   6  -1   62.49    3.90
  -5   6  -1   60.89    3.60
  -5   6  -1   57.99    4.50
  -5   6  -1   61.49    3.50
  -5   6  -1   61.39    4.10
  -5   6  -1   60.59    3.80
  -5   6  -1   76.69    5.30
   5  -6   1   63.59    3.90
   5  -6   1   64.99    3.30
   5  -6   1   61.79    3.60
   5  -6   1   56.59    3.40
   5  -6   1   61.59    3.50
   5  -6   1   60.19    3.50
   5  -6   1   61.19    4.00
   5  -6   1   49.80    3.90
   5  -6   1   63.69    3.60
   5  -6   1   66.59    3.50
  -6   6  -1    0.80    1.00
  -6   6  -1    1.30    0.70
  -6   6  -1    2.10    0.70
  -6   6  -1    2.20    2.20
  -6   6  -1    0.90    1.00
  -6   6  -1    0.90    1.00
  -6   6  -1    1.50    1.30
  -6   6  -1    1.50    0.60
  -6   6  -1    2.80    0.90
  -6   6  -1    1.60    0.70
  -6   6  -1    1.10    0.70
   6  -6   1    1.60    0.70
   6  -6   1    0.20    0.60
   6  -6   1    0.40    0.70
   6  -6   1    2.30    0.40
   6  -6   1    0.70    0.60
   6  -6   1    2.50    0.70
   6  -6   1    1.40    1.00
   6  -6   1    1.60    1.00
   6  -6   1    0.00    0.70
   6  -6   1    1.40    0.70
  -7   6  -1    0.60    1.30
  -7   6  -1   -1.00    0.90
  -7   6  -1    0.30    0.70
  -7   6  -1    0.40    0.90
  -7   6  -1    0.50    2.20
  -7   6  -1   -0.90    0.60
  -7   6  -1    0.70    0.70
  -7   6  -1   -1.20    0.60
  -7   6  -1    1.00    0.60
  -7   6  -1   -0.50    0.90
  -7   6  -1   -1.30    0.70
   7  -6   1    0.00    0.70
   7  -6   1   -0.20    0.60
   7  -6   1    0.40    0.70
   7  -6   1   -0.40    0.50
   7  -6   1   -1.10    0.60
   7  -6   1   -0.10    0.90
   7  -6   1   -0.70    0.60
   7  -6   1   -1.20    0.70
   7  -6   1   -0.30    0.90
  -8   6  -1   58.89    3.60
  -8   6  -1   60.29    3.70
  -8   6  -1   52.89    4.60
  -8   6  -1   55.69    3.40
  -8   6  -1   64.19    6.00
  -8   6  -1   55.19    4.70
  -8   6  -1   54.69    3.40
  -8   6  -1   53.99    3.90
   8  -6   1   51.79    3.40
   8  -6   1   52.09    3.60
   8  -6   1   58.99    3.70
   8  -6   1   58.29    3.80
   8  -6   1   57.89    4.10
   8  -6   1   57.09    3.70
   8  -6   1   51.79    3.50
   8  -6   1   62.49    3.90
  -9   6  -1  104.09    7.80
  -9   6  -1  118.99    9.30
  -9   6  -1  110.59    6.90
  -9   6  -1  114.99    6.30
  -9   6  -1  122.69    6.60
   9  -6   1  118.19    6.70
   9  -6   1  123.79    6.90
   9  -6   1  111.09    6.70
   9  -6   1  107.69    6.40
   9  -6   1  114.99    7.20
   9  -6   1  114.39    6.60
   9  -6   1  121.89    6.50
 -10   6  -1   65.29    4.80
 -10   6  -1   71.19    4.20
 -10   6  -1   62.79    5.90
 -10   6  -1   65.69    5.50
 -10   6  -1   68.29    7.30
 -10   6  -1   71.39    4.50
  10  -6   1   76.79    4.50
  10  -6   1   70.39    4.80
  10  -6   1   80.99    5.40
  10  -6   1   64.59    4.50
  10  -6   1   69.19    4.70
  10  -6   1   67.99    4.30
 -11   6  -1    1.40    3.30
 -11   6  -1    3.70    2.40
 -11   6  -1    6.20    2.20
 -11   6  -1    3.50    1.10
  11  -6   1    3.10    1.30
  11  -6   1    5.80    1.40
  11  -6   1    2.40    1.10
  11  -6   1    2.40    1.40
  11  -6   1    2.60    1.70
  11  -6   1    7.30    2.10
 -12   6  -1   85.39    7.80
 -12   6  -1   91.09    9.70
 -12   6  -1   80.19    5.00
  12  -6   1   75.99    5.50
  12  -6   1   91.49    5.40
  12  -6   1   99.49    6.70
  12  -6   1   79.29    6.00
  12  -6   1   84.49    5.50
   9   5  -1   18.90    4.50
   9   5  -1   15.50    4.00
   9   5  -1   18.30    2.20
  -9  -5   1   23.00    4.60
  -9  -5   1   18.50    5.40
   8   5  -1   10.20    3.50
   8   5  -1   16.20    2.00
   8   5  -1   13.70    3.60
   8   5  -1   12.60    3.70
  -8  -5   1   14.90    4.60
  -8  -5   1   18.30    3.90
   7   5  -1    4.30    2.70
   7   5  -1    4.70    2.50
   7   5  -1    8.90    1.40
   7   5  -1    9.20    1.50
   7   5  -1   10.80    3.10
   7   5  -1   10.00    1.80
  -7  -5   1    6.60    2.60
  -7  -5   1    7.00    3.40
   6   5  -1  113.69    6.20
   6   5  -1  111.69    6.20
   6   5  -1  106.19    7.80
   6   5  -1  116.99    8.10
   6   5  -1  115.69    8.00
  -6  -5   1  116.19    8.10
  -6  -5   1   98.69    9.20
   5   5  -1   37.20    3.80
   5   5  -1   33.80    2.80
   5   5  -1   37.20    4.30
   5   5  -1   37.60    2.80
   5   5  -1   34.30    2.40
   5   5  -1   34.50    2.50
   5   5  -1   37.60    4.20
   5   5  -1   38.80    3.90
  -5  -5   1   37.40    3.60
  -5  -5   1   36.10    2.00
  -5  -5   1   33.90    3.70
  -5  -5   1   31.90    4.80
  -5  -5   1   34.10    3.30
   4   5  -1    5.30    2.00
   4   5  -1    6.40    1.00
   4   5  -1    7.90    1.40
   4   5  -1    6.30    2.30
   4   5  -1    4.30    1.60
   4   5  -1    4.90    1.00
   4   5  -1    5.20    2.00
  -4  -5   1    7.50    0.70
  -4  -5   1    7.10    2.60
  -4  -5   1    8.50    0.90
  -4  -5   1    9.10    1.90
  -4  -5   1    7.80    2.00
  -4  -5   1    6.50    1.50
   3   5  -1  846.12   44.90
   3   5  -1  970.00   45.80
   3   5  -1  956.40   45.30
   3   5  -1  921.11   46.30
   3   5  -1  961.30   44.90
   3   5  -1  852.41   44.90
   3   5  -1  937.01   46.20
   3   5  -1  973.30   45.10
   3   5  -1  967.20   44.80
  -3  -5   1  804.12   45.40
  -3  -5   1  914.11   44.60
  -3  -5   1  866.31   47.10
  -3  -5   1  928.61   45.90
  -3  -5   1  895.81   44.70
  -3  -5   1  820.22   45.50
  -3  -5   1  886.31   44.80
  -3  -5   1  960.40   46.00
   2   5  -1    0.60    0.70
   2   5  -1    1.00    1.40
   2   5  -1   -0.40    1.10
   2   5  -1    1.10    0.60
   2   5  -1    0.70    0.60
   2   5  -1    1.30    0.70
   2   5  -1    0.70    1.00
   2   5  -1    1.30    1.00
   2   5  -1    0.60    0.40
   2   5  -1    1.60    0.70
  -2  -5   1    0.80    1.00
  -2  -5   1    0.30    0.40
  -2  -5   1    0.20    0.40
  -2  -5   1   -0.50    0.80
  -2  -5   1    0.60    0.70
  -2  -5   1    0.60    1.20
  -2  -5   1    0.70    0.40
  -2  -5   1    1.00    0.60
   1   5  -1   99.49    4.60
   1   5  -1   92.09    5.20
   1   5  -1   95.79    5.50
   1   5  -1   84.49    5.60
   1   5  -1   89.19    5.80
   1   5  -1  101.79    5.20
   1   5  -1   87.79    4.70
   1   5  -1   90.89    4.90
   1   5  -1   92.99    4.60
   1   5  -1   81.29    4.70
   1   5  -1   88.29    5.10
   1   5  -1   90.29    4.80
  -1  -5   1   82.39    4.60
  -1  -5   1   84.39    4.70
  -1  -5   1   86.29    5.40
  -1  -5   1   98.99    6.20
  -1  -5   1   78.09    5.10
  -1  -5   1   84.79    5.00
  -1  -5   1   83.29    4.80
  -1  -5   1   98.29    5.30
  -1  -5   1   83.19    5.00
   0   5  -1   74.49    4.40
   0   5  -1   84.39    4.60
   0   5  -1   76.39    4.30
   0   5  -1   82.39    4.70
   0   5  -1   86.79    4.90
   0   5  -1   81.99    5.10
   0   5  -1   78.89    4.50
   0   5  -1   83.19    4.20
   0   5  -1   84.79    4.30
   0   5  -1   86.29    4.30
   0   5  -1   77.49    5.20
   0   5  -1   80.69    4.80
   0  -5   1   81.49    4.60
   0  -5   1   96.19    5.60
   0  -5   1   78.49    4.20
   0  -5   1   75.19    4.80
   0  -5   1   78.19    4.30
   0  -5   1   83.39    4.40
   0  -5   1   77.29    4.40
   0  -5   1   78.39    4.60
   0  -5   1   77.59    4.50
   0  -5   1   78.79    4.10
  -1   5  -1    2.80    0.90
  -1   5  -1    3.40    0.90
  -1   5  -1    2.80    0.70
  -1   5  -1    2.00    0.70
  -1   5  -1    2.80    1.10
  -1   5  -1    3.20    0.50
  -1   5  -1    3.50    0.60
  -1   5  -1    3.20    0.60
  -1   5  -1    2.80    0.50
  -1   5  -1    3.30    0.60
  -1   5  -1    1.90    0.60
  -1   5  -1    2.50    0.90
   1  -5   1    4.00    0.70
   1  -5   1    2.70    0.40
   1  -5   1    2.40    0.80
   1  -5   1    3.30    0.60
   1  -5   1    3.40    0.50
   1  -5   1    2.90    0.60
   1  -5   1    4.20    0.50
   1  -5   1    2.70    0.50
   1  -5   1    2.50    0.70
   1  -5   1    3.40    0.60
   1  -5   1    3.60    0.70
  -2   5  -1   16.60    1.30
  -2   5  -1   18.50    1.20
  -2   5  -1   17.50    1.30
  -2   5  -1   19.00    1.40
  -2   5  -1   17.60    1.80
  -2   5  -1   16.10    1.20
  -2   5  -1   17.80    1.60
  -2   5  -1   18.70    1.70
  -2   5  -1   18.80    1.70
  -2   5  -1   19.10    2.00
  -2   5  -1   19.20    1.40
   2  -5   1   17.80    1.20
   2  -5   1   14.50    1.30
   2  -5   1   18.20    1.20
   2  -5   1   16.40    1.30
   2  -5   1   18.00    1.70
   2  -5   1   18.00    1.50
   2  -5   1   16.10    1.20
   2  -5   1   17.50    1.20
   2  -5   1   17.20    1.40
   2  -5   1   16.30    1.20
   2  -5   1   16.70    1.10
   2  -5   1   15.20    1.20
  -3   5  -1   71.69    4.20
  -3   5  -1   72.79    4.00
  -3   5  -1   77.79    4.10
  -3   5  -1   75.99    4.80
  -3   5  -1   76.19    4.40
  -3   5  -1   74.49    4.10
  -3   5  -1   77.39    4.40
  -3   5  -1   75.69    4.10
  -3   5  -1   74.59    4.00
  -3   5  -1   71.09    4.00
   3  -5   1   76.39    3.90
   3  -5   1   73.29    4.00
   3  -5   1   72.89    4.00
   3  -5   1   72.09    4.00
   3  -5   1   79.19    4.60
   3  -5   1   71.09    4.20
   3  -5   1   64.79    4.20
   3  -5   1   78.19    4.20
   3  -5   1   78.29    4.00
   3  -5   1   75.29    4.10
   3  -5   1   75.09    4.00
  -4   5  -1  121.49    6.20
  -4   5  -1  121.69    7.00
  -4   5  -1  126.19    6.60
  -4   5  -1  106.79    6.50
  -4   5  -1  118.39    6.30
  -4   5  -1  122.19    6.40
  -4   5  -1  113.29    6.30
  -4   5  -1  122.39    6.70
  -4   5  -1  124.39    6.20
   4  -5   1  119.79    6.20
   4  -5   1  128.79    6.10
   4  -5   1  124.79    6.20
   4  -5   1  117.49    6.20
   4  -5   1  123.29    6.30
   4  -5   1  102.59    6.60
   4  -5   1  121.59    6.30
   4  -5   1  120.49    6.30
   4  -5   1  116.89    6.60
   4  -5   1  121.19    6.50
  -5   5  -1  104.89    6.50
  -5   5  -1  111.79    6.20
  -5   5  -1  104.49    5.80
  -5   5  -1  113.79    5.80
  -5   5  -1   98.69    6.20
  -5   5  -1  111.19    5.70
  -5   5  -1  112.09    6.00
  -5   5  -1  109.29    5.80
  -5   5  -1  106.99    5.90
  -5   5  -1  107.89    5.70
   5  -5   1  108.69    5.80
   5  -5   1  104.99    5.70
   5  -5   1  114.59    5.80
   5  -5   1  111.49    5.80
   5  -5   1  113.19    6.00
   5  -5   1  104.09    5.70
   5  -5   1   88.19    6.10
   5  -5   1  107.79    5.70
   5  -5   1  108.29    6.10
  -6   5  -1  144.09    9.00
  -6   5  -1  147.19    8.40
  -6   5  -1  152.18    8.40
  -6   5  -1  162.88    8.20
  -6   5  -1  164.98    8.30
  -6   5  -1  158.78    8.20
  -6   5  -1  157.98    8.40
  -6   5  -1  165.48    8.20
  -6   5  -1  164.68    8.30
  -6   5  -1  153.88    9.10
   6  -5   1  158.68    8.30
   6  -5   1  154.98    8.40
   6  -5   1  163.18    8.30
   6  -5   1  151.28    8.30
   6  -5   1  155.48    8.20
   6  -5   1  161.18    8.70
   6  -5   1  157.28    8.50
   6  -5   1  160.98    8.20
  -7   5  -1   13.60    1.60
  -7   5  -1   16.70    1.90
  -7   5  -1   12.60    1.70
  -7   5  -1   12.90    2.00
  -7   5  -1   16.40    1.40
  -7   5  -1   13.10    2.30
  -7   5  -1   13.40    1.60
  -7   5  -1   21.00    3.70
  -7   5  -1   12.40    1.60
  -7   5  -1   13.20    1.50
  -7   5  -1   16.20    1.50
   7  -5   1   17.80    2.30
   7  -5   1   14.10    1.60
   7  -5   1   13.60    1.70
   7  -5   1   16.80    1.50
   7  -5   1   16.50    1.50
   7  -5   1   14.50    1.60
   7  -5   1   14.80    1.60
   7  -5   1   13.40    1.50
  -8   5  -1  149.59    9.90
  -8   5  -1  157.88    8.60
  -8   5  -1  181.78   11.30
  -8   5  -1  166.58    8.70
  -8   5  -1  155.48    8.90
  -8   5  -1  168.68    8.50
  -8   5  -1  157.78    8.50
  -8   5  -1  156.58    9.50
   8  -5   1  153.28    8.70
   8  -5   1  157.88    8.90
   8  -5   1  168.08    8.60
   8  -5   1  159.28    9.30
   8  -5   1  160.88    8.60
   8  -5   1  166.28    8.80
   8  -5   1  175.08    8.90
   8  -5   1  159.68    8.80
  -9   5  -1   40.50    4.00
  -9   5  -1   37.20    3.20
  -9   5  -1   38.90    2.70
  -9   5  -1   37.80    2.80
  -9   5  -1   38.20    4.20
  -9   5  -1   42.30    5.30
   9  -5   1   40.70    3.00
   9  -5   1   40.60    3.00
   9  -5   1   39.90    3.10
   9  -5   1   39.30    3.70
   9  -5   1   37.80    3.10
   9  -5   1   43.60    2.90
   9  -5   1   43.50    2.80
 -10   5  -1   72.09    4.30
 -10   5  -1   68.39    6.20
 -10   5  -1   75.99    7.60
 -10   5  -1   68.99    4.80
 -10   5  -1   74.29    5.60
  10  -5   1   71.19    4.90
  10  -5   1   72.69    4.60
  10  -5   1   73.49    4.80
  10  -5   1   70.39    4.60
  10  -5   1   77.99    5.60
  10  -5   1   75.19    4.50
 -11   5  -1  200.98   10.50
 -11   5  -1  194.88   13.10
 -11   5  -1  210.98   14.90
  11  -5   1  205.68   10.80
  11  -5   1  218.18   12.20
  11  -5   1  192.18   10.90
  11  -5   1  200.58   11.20
  11  -5   1  185.88   11.20
  11  -5   1  196.78   10.90
 -12   5  -1   13.50    4.80
 -12   5  -1   10.60    1.40
 -12   5  -1   15.40    3.90
  12  -5   1   17.20    3.20
  12  -5   1   12.10    2.40
  12  -5   1   10.40    1.70
  12  -5   1   11.50    2.00
  12  -5   1   11.40    1.90
   9   4  -1  124.89    9.40
   9   4  -1  138.99    9.60
   9   4  -1  127.09    9.60
   9   4  -1  135.69    7.40
  -9  -4   1  132.09   10.00
  -9  -4   1  112.29   11.50
   8   4  -1    1.00    2.50
   8   4  -1    1.10    1.30
   8   4  -1    0.70    2.50
   8   4  -1   -1.90    2.30
   8   4  -1    1.70    1.10
  -8  -4   1    0.70    2.10
  -8  -4   1    1.10    2.80
   7   4  -1   67.79    4.60
   7   4  -1   69.29    4.20
   7   4  -1   70.59    6.00
   7   4  -1   69.59    5.80
   7   4  -1   63.79    4.10
   7   4  -1   70.59    6.10
  -7  -4   1   58.09    7.00
  -7  -4   1   69.39    6.10
  -7  -4   1   72.19    6.20
   6   4  -1    0.10    0.60
   6   4  -1   -2.60    1.20
   6   4  -1   -0.70    1.90
   6   4  -1   -0.80    1.60
   6   4  -1   -0.90    1.60
   6   4  -1   -1.30    0.70
  -6  -4   1    0.80    1.60
  -6  -4   1   -0.20    1.70
  -6  -4   1    1.40    1.60
  -6  -4   1    0.80    0.30
   5   4  -1    8.50    2.00
   5   4  -1   10.90    1.50
   5   4  -1    7.80    2.20
   5   4  -1    9.70    1.40
   5   4  -1    9.80    1.20
   5   4  -1    8.70    2.20
   5   4  -1    6.10    1.60
   5   4  -1    7.60    1.10
  -5  -4   1    8.50    2.80
  -5  -4   1   11.00    2.40
  -5  -4   1    8.80    1.70
  -5  -4   1   10.70    2.30
  -5  -4   1    9.00    0.70
  -5  -4   1    6.80    1.60
   4   4  -1  376.56   17.60
   4   4  -1  359.46   18.90
   4   4  -1  355.96   19.10
   4   4  -1  329.07   17.70
   4   4  -1  373.76   18.60
   4   4  -1  377.76   17.60
   4   4  -1  388.66   18.00
   4   4  -1  357.06   18.10
   4   4  -1  335.37   18.80
  -4  -4   1  316.77   18.30
  -4  -4   1  365.26   17.60
  -4  -4   1  315.97   18.80
  -4  -4   1  337.07   20.10
  -4  -4   1  359.96   18.70
  -4  -4   1  349.87   17.60
  -4  -4   1  363.36   18.90
  -4  -4   1  353.16   17.50
   3   4  -1    2.60    0.60
   3   4  -1    2.40    0.60
   3   4  -1    2.50    0.40
   3   4  -1    2.40    0.60
   3   4  -1    2.30    0.50
   3   4  -1    2.90    0.90
   3   4  -1    2.10    0.90
   3   4  -1    2.40    1.30
   3   4  -1    2.40    1.50
   3   4  -1    1.40    1.00
  -3  -4   1    1.40    0.90
  -3  -4   1    2.20    0.40
  -3  -4   1    2.30    1.10
  -3  -4   1    2.30    1.20
  -3  -4   1    2.50    0.40
  -3  -4   1    2.30    1.40
  -3  -4   1    3.10    0.90
  -3  -4   1    2.20    0.40
   2   4  -1  112.49    5.20
   2   4  -1  105.69    5.80
   2   4  -1  105.99    5.70
   2   4  -1  106.69    6.10
   2   4  -1  117.79    6.10
   2   4  -1  105.69    5.50
   2   4  -1  106.09    5.50
   2   4  -1   99.09    6.40
   2   4  -1  104.89    5.50
   2   4  -1  100.99    5.30
   2   4  -1  101.19    6.30
  -2  -4   1   95.09    5.90
  -2  -4   1  106.99    6.90
  -2  -4   1  103.89    5.30
  -2  -4   1  111.69    6.10
  -2  -4   1  105.19    6.10
  -2  -4   1  101.89    5.40
  -2  -4   1   92.99    5.80
  -2  -4   1  106.79    5.60
  -2  -4   1  101.49    5.50
   1   4  -1    1.80    0.50
   1   4  -1    1.80    0.30
   1   4  -1    1.30    0.70
   1   4  -1    1.80    0.50
   1   4  -1    0.90    1.00
   1   4  -1    1.90    0.50
   1   4  -1    2.00    0.70
   1   4  -1    1.60    0.30
   1   4  -1    1.10    0.60
   1   4  -1    1.40    0.50
   1   4  -1    1.10    0.90
   1   4  -1    1.40    0.30
  -1  -4   1    1.40    0.90
  -1  -4   1    1.00    0.30
  -1  -4   1    1.30    0.80
  -1  -4   1    1.50    0.70
  -1  -4   1    1.20    0.70
  -1  -4   1    1.40    0.30
  -1  -4   1    1.40    0.60
  -1  -4   1    1.60    0.30
  -1  -4   1    1.40    0.30
  -1  -4   1    0.80    0.50
  -1  -4   1    1.20    0.40
   0   4  -1    4.80    0.60
   0   4  -1    5.30    0.60
   0   4  -1    5.30    0.60
   0   4  -1    3.70    0.80
   0   4  -1    4.40    0.50
   0   4  -1    5.30    0.70
   0   4  -1    5.50    0.90
   0   4  -1    5.00    0.70
   0   4  -1    3.80    1.00
   0   4  -1    4.50    0.80
   0   4  -1    5.00    0.50
   0   4  -1    5.10    0.60
   0   4  -1    3.70    1.10
   0  -4   1    7.20    1.30
   0  -4   1    5.60    0.60
   0  -4   1    4.40    0.70
   0  -4   1    6.10    0.80
   0  -4   1    3.90    0.80
   0  -4   1    5.20    0.50
   0  -4   1    5.50    0.70
   0  -4   1    3.90    0.60
   0  -4   1    5.20    0.50
   0  -4   1    3.80    0.70
  -1   4  -1  128.09    6.60
  -1   4  -1  120.49    7.00
  -1   4  -1  127.69    6.80
  -1   4  -1  133.99    6.60
  -1   4  -1  130.19    6.60
  -1   4  -1  128.79    6.90
  -1   4  -1  129.29    6.90
  -1   4  -1  126.19    7.00
  -1   4  -1  126.59    6.60
  -1   4  -1  129.49    6.60
  -1   4  -1  125.29    6.60
   1  -4   1  121.39    6.70
   1  -4   1  130.39    6.90
   1  -4   1  136.89    6.50
   1  -4   1  131.79    6.40
   1  -4   1  130.29    6.60
   1  -4   1  135.29    6.50
   1  -4   1  133.39    6.60
   1  -4   1  114.89    6.50
   1  -4   1  141.49    6.70
   1  -4   1  136.09    6.70
   1  -4   1  124.19    6.60
  -2   4  -1  301.17   14.40
  -2   4  -1  286.67   14.60
  -2   4  -1  283.77   14.40
  -2   4  -1  290.87   14.40
  -2   4  -1  296.87   14.40
  -2   4  -1  282.57   14.40
  -2   4  -1  289.67   14.40
  -2   4  -1  296.37   14.60
  -2   4  -1  296.97   14.60
  -2   4  -1  291.37   14.90
   2  -4   1  285.47   14.60
   2  -4   1  263.67   14.40
   2  -4   1  299.57   14.40
   2  -4   1  298.67   14.40
   2  -4   1  287.37   14.30
   2  -4   1  265.87   14.30
   2  -4   1  293.07   14.30
   2  -4   1  287.27   14.50
   2  -4   1  280.07   14.30
   2  -4   1  293.27   14.80
  -3   4  -1  629.84   32.10
  -3   4  -1  554.94   31.70
  -3   4  -1  639.44   31.70
  -3   4  -1  628.04   31.80
  -3   4  -1  659.63   31.50
  -3   4  -1  617.44   31.60
  -3   4  -1  673.03   31.60
  -3   4  -1  640.84   31.70
  -3   4  -1  649.64   31.60
  -3   4  -1  665.63   31.60
   3  -4   1  678.83   31.40
   3  -4   1  540.75   31.80
   3  -4   1  668.73   31.60
   3  -4   1  647.24   31.80
   3  -4   1  655.63   31.60
   3  -4   1  686.83   32.10
   3  -4   1  645.74   31.50
   3  -4   1  650.13   31.80
   3  -4   1  583.04   31.50
   3  -4   1  643.14   31.60
   3  -4   1  678.93   31.60
  -4   4  -1 1705.93   83.19
  -4   4  -1 1615.84   82.19
  -4   4  -1 1628.34   82.99
  -4   4  -1 1652.93   82.39
  -4   4  -1 1637.44   82.79
  -4   4  -1 1541.85   82.59
  -4   4  -1 1683.83   82.19
  -4   4  -1 1636.14   82.49
  -4   4  -1 1591.04   82.29
  -4   4  -1 1821.72   82.29
  -4   4  -1 1647.24   82.29
  -4   4  -1 1735.13   82.29
   4  -4   1 1757.12   82.19
   4  -4   1 1655.03   82.29
   4  -4   1 1785.22   82.79
   4  -4   1 1651.13   82.39
   4  -4   1 1663.13   82.49
   4  -4   1 1716.93   82.29
   4  -4   1 1702.73   82.19
   4  -4   1 1693.73   82.29
   4  -4   1 1669.73   82.29
  -5   4  -1   24.40    1.60
  -5   4  -1   24.80    2.40
  -5   4  -1   23.60    2.30
  -5   4  -1   24.40    1.70
  -5   4  -1   24.60    1.70
  -5   4  -1   23.70    1.90
  -5   4  -1   25.50    2.00
  -5   4  -1   26.40    1.90
  -5   4  -1   25.00    1.90
  -5   4  -1   25.10    1.80
  -5   4  -1   26.90    2.20
   5  -4   1   26.40    1.90
   5  -4   1   26.00    2.20
   5  -4   1   23.20    1.80
   5  -4   1   24.80    1.80
   5  -4   1   25.20    2.20
   5  -4   1   25.80    1.90
   5  -4   1   25.60    1.80
   5  -4   1   24.50    1.70
   5  -4   1   24.60    1.60
  -6   4  -1    5.10    1.00
  -6   4  -1    5.90    0.80
  -6   4  -1    5.00    1.10
  -6   4  -1    4.70    1.20
  -6   4  -1    4.60    1.00
  -6   4  -1    6.00    1.60
  -6   4  -1    5.30    0.90
  -6   4  -1    5.40    0.90
  -6   4  -1    3.10    0.70
  -6   4  -1    4.50    0.80
  -6   4  -1    7.40    2.50
   6  -4   1    5.30    1.10
   6  -4   1    6.60    1.10
   6  -4   1    4.90    0.80
   6  -4   1    5.50    0.90
   6  -4   1    4.20    0.90
   6  -4   1    4.40    0.90
   6  -4   1    5.40    1.40
   6  -4   1    4.60    0.80
  -7   4  -1   78.29    5.40
  -7   4  -1   82.29    5.80
  -7   4  -1   83.79    5.00
  -7   4  -1   84.69    4.90
  -7   4  -1   87.29    4.50
  -7   4  -1   83.29    4.60
  -7   4  -1   95.59    7.00
  -7   4  -1   82.09    4.60
  -7   4  -1   82.79    5.00
  -7   4  -1   86.19    4.80
  -7   4  -1   84.59    4.70
   7  -4   1   85.19    4.60
   7  -4   1   79.29    4.70
   7  -4   1   85.69    5.40
   7  -4   1   81.19    4.80
   7  -4   1   85.89    4.90
   7  -4   1   79.69    4.80
   7  -4   1   76.49    4.90
   7  -4   1   81.49    4.80
  -8   4  -1  414.36   21.20
  -8   4  -1  402.86   22.80
  -8   4  -1  451.95   22.20
  -8   4  -1  439.66   21.40
  -8   4  -1  391.96   21.50
  -8   4  -1  412.76   21.40
  -8   4  -1  449.56   24.00
   8  -4   1  423.06   21.60
   8  -4   1  426.56   21.40
   8  -4   1  427.86   22.10
   8  -4   1  423.96   21.60
   8  -4   1  402.36   21.40
   8  -4   1  426.56   21.30
   8  -4   1  408.66   21.60
   8  -4   1  444.36   21.50
  -9   4  -1    2.60    3.00
  -9   4  -1    3.40    1.90
  -9   4  -1    1.90    1.10
  -9   4  -1    2.50    0.80
  -9   4  -1    1.90    0.90
  -9   4  -1    3.90    1.60
   9  -4   1    1.30    1.00
   9  -4   1    2.50    1.10
   9  -4   1    0.90    0.90
   9  -4   1    2.40    1.20
   9  -4   1    3.60    1.70
   9  -4   1    2.50    0.80
 -10   4  -1  177.38   12.70
 -10   4  -1  164.38   11.40
 -10   4  -1  179.78    9.10
  10  -4   1  169.18    9.50
  10  -4   1  165.68    9.80
  10  -4   1  165.38    9.40
  10  -4   1  175.08    9.70
  10  -4   1  179.48    9.30
  10  -4   1  177.48   10.50
 -11   4  -1    4.30    3.80
 -11   4  -1    2.60    0.90
 -11   4  -1    3.10    2.40
  11  -4   1    2.60    2.20
  11  -4   1    1.50    1.10
  11  -4   1    4.20    1.30
  11  -4   1    0.60    0.80
  11  -4   1    0.90    1.50
  11  -4   1    1.90    1.70
 -12   4  -1   10.10    4.50
 -12   4  -1    9.20    3.30
  12  -4   1    7.60    1.70
  12  -4   1    5.60    1.50
  12  -4   1    9.40    2.70
  12  -4   1    6.60    2.10
  12  -4   1    7.90    1.50
  10   3  -1   52.09    4.50
  10   3  -1   38.30    3.30
  10   3  -1   43.10    3.20
  10   3  -1   38.60    5.80
  10   3  -1   48.20    5.60
 -10  -3   1   45.60    5.90
 -10  -3   1   40.50    7.30
   9   3  -1   36.90    3.50
   9   3  -1   33.40    4.70
   9   3  -1   37.30    2.90
   9   3  -1   33.10    4.50
   9   3  -1   34.00    2.80
   9   3  -1   33.10    4.90
  -9  -3   1   34.50    4.90
  -9  -3   1   34.50    6.20
  -9  -3   1   48.90    5.70
   8   3  -1   -1.60    1.70
   8   3  -1    0.50    1.30
   8   3  -1   -0.20    0.80
   8   3  -1   -2.10    1.90
   8   3  -1    0.40    2.10
   8   3  -1    1.00    0.90
  -8  -3   1    3.40    2.30
  -8  -3   1    0.30    1.80
  -8  -3   1    1.00    2.40
   7   3  -1   58.79    3.40
   7   3  -1   56.29    4.00
   7   3  -1   58.09    5.20
   7   3  -1   54.29    4.50
   7   3  -1   54.39    4.90
   7   3  -1   58.79    4.90
   7   3  -1   52.29    3.50
  -7  -3   1   49.80    6.10
  -7  -3   1   52.09    5.20
  -7  -3   1   63.09    5.70
   6   3  -1  593.84   30.70
   6   3  -1  618.24   30.70
   6   3  -1  627.54   31.20
   6   3  -1  588.74   31.10
   6   3  -1  635.14   32.00
   6   3  -1  658.93   31.70
   6   3  -1  645.44   32.10
   6   3  -1  636.84   32.10
  -6  -3   1  614.54   30.40
  -6  -3   1  613.24   32.40
  -6  -3   1  562.24   33.80
  -6  -3   1  619.54   32.80
  -6  -3   1  626.44   31.90
   5   3  -1   82.49    4.60
   5   3  -1   84.09    5.00
   5   3  -1   84.59    4.60
   5   3  -1   87.29    5.40
   5   3  -1   85.49    4.40
   5   3  -1   86.59    5.90
   5   3  -1   84.29    5.70
   5   3  -1   88.09    4.70
   5   3  -1   87.59    5.80
  -5  -3   1   80.19    6.00
  -5  -3   1   87.49    4.40
  -5  -3   1   76.99    6.70
  -5  -3   1   81.89    4.30
  -5  -3   1   78.89    5.30
  -5  -3   1   82.99    5.80
  -5  -3   1   76.69    5.30
   4   3  -1  108.49    5.40
   4   3  -1  114.19    5.70
   4   3  -1  107.59    6.60
   4   3  -1   99.19    5.50
   4   3  -1  104.89    5.40
   4   3  -1  108.99    5.30
   4   3  -1  104.29    5.80
   4   3  -1  116.89    5.30
   4   3  -1  101.99    5.60
   4   3  -1  110.89    6.70
   4   3  -1  102.79    6.50
   4   3  -1  109.39    6.30
  -4  -3   1   96.09    6.10
  -4  -3   1  108.19    6.40
  -4  -3   1  104.69    5.40
  -4  -3   1   99.99    6.70
  -4  -3   1   95.89    7.40
  -4  -3   1  100.09    6.50
  -4  -3   1  104.59    5.40
  -4  -3   1  106.99    5.30
   3   3  -1   57.19    3.40
   3   3  -1   61.79    4.30
   3   3  -1   61.19    4.00
   3   3  -1   64.49    3.40
   3   3  -1   67.89    3.10
   3   3  -1   64.89    3.30
   3   3  -1   65.59    3.30
   3   3  -1   61.59    3.60
   3   3  -1   67.79    3.20
   3   3  -1   62.49    4.30
   3   3  -1   68.09    4.20
   3   3  -1   65.89    3.40
  -3  -3   1   62.39    3.20
  -3  -3   1   65.69    4.20
  -3  -3   1   59.19    4.20
  -3  -3   1   61.89    3.30
  -3  -3   1   55.59    3.80
  -3  -3   1   58.69    4.00
  -3  -3   1   56.89    4.80
  -3  -3   1   62.89    3.30
   2   3  -1  208.28   10.20
   2   3  -1  202.18   10.50
   2   3  -1  209.28   10.60
   2   3  -1  198.38   10.70
   2   3  -1  197.68   10.00
   2   3  -1  193.88   10.80
   2   3  -1  197.38   10.10
   2   3  -1  207.28   10.00
   2   3  -1  196.58   10.00
   2   3  -1  216.38    9.80
   2   3  -1  202.88    9.90
  -2  -3   1  193.98    9.90
  -2  -3   1  190.08   10.00
  -2  -3   1  199.68    9.90
  -2  -3   1  210.28   10.60
  -2  -3   1  184.08   10.30
  -2  -3   1  199.68    9.90
  -2  -3   1  201.38   11.30
  -2  -3   1  198.88   10.50
  -2  -3   1  177.38   10.50
  -2  -3   1  208.88   10.80
  -2  -3   1  191.98   10.10
   1   3  -1  296.57   14.50
   1   3  -1  311.27   14.30
   1   3  -1  287.27   15.10
   1   3  -1  277.37   14.50
   1   3  -1  295.77   14.60
   1   3  -1  317.07   14.70
   1   3  -1  323.97   14.80
   1   3  -1  286.57   14.40
   1   3  -1  297.07   14.70
   1   3  -1  283.77   15.00
   1   3  -1  298.37   14.40
   1   3  -1  291.47   14.90
   1   3  -1  270.97   14.40
  -1  -3   1  270.47   14.70
  -1  -3   1  275.77   14.50
  -1  -3   1  282.97   14.50
  -1  -3   1  295.57   14.40
  -1  -3   1  282.47   14.60
  -1  -3   1  253.47   14.70
  -1  -3   1  259.17   14.70
  -1  -3   1  274.87   15.00
  -1  -3   1  297.97   14.30
  -1  -3   1  270.17   14.80
  -1  -3   1  305.17   14.40
  -1  -3   1  302.57   14.30
  -1  -3   1  334.77   14.90
  -1  -3   1  319.97   15.50
   0   3  -1   28.90    2.00
   0   3  -1   32.50    1.70
   0   3  -1   30.10    1.80
   0   3  -1   29.90    1.90
   0   3  -1   31.10    1.70
   0   3  -1   32.00    1.70
   0   3  -1   34.00    1.80
   0   3  -1   28.60    2.20
   0   3  -1   28.80    1.90
   0   3  -1   32.10    1.70
   0   3  -1   34.70    2.20
   0   3  -1   31.60    1.70
   0  -3   1   31.80    1.80
   0  -3   1   29.20    2.00
   0  -3   1   31.00    1.60
   0  -3   1   27.80    1.90
   0  -3   1   30.60    1.70
   0  -3   1   30.60    1.80
   0  -3   1   28.60    1.80
   0  -3   1   32.00    1.80
   0  -3   1   29.60    1.60
  -1   3  -1  334.97   17.10
  -1   3  -1  340.87   16.80
  -1   3  -1  351.36   16.70
  -1   3  -1  334.97   17.00
  -1   3  -1  331.47   17.00
  -1   3  -1  343.17   16.70
  -1   3  -1  325.67   16.70
  -1   3  -1  337.37   16.70
  -1   3  -1  333.97   16.70
  -1   3  -1  342.07   16.90
  -1   3  -1  322.47   16.90
  -1   3  -1  330.57   16.80
   1  -3   1  338.87   16.70
   1  -3   1  341.87   16.70
   1  -3   1  347.27   16.70
   1  -3   1  349.17   16.70
   1  -3   1  349.17   16.80
   1  -3   1  328.07   16.90
   1  -3   1  342.77   16.80
   1  -3   1  337.07   17.00
   1  -3   1  360.46   16.80
   1  -3   1  328.27   16.70
  -2   3  -1  144.79    7.60
  -2   3  -1  150.98    7.80
  -2   3  -1  158.18    7.80
  -2   3  -1  131.89    7.70
  -2   3  -1  152.58    7.60
  -2   3  -1  157.68    7.70
  -2   3  -1  152.58    8.00
  -2   3  -1  145.99    7.60
  -2   3  -1  153.78    7.70
  -2   3  -1  154.48    7.70
   2  -3   1  157.98    7.50
   2  -3   1  152.78    7.60
   2  -3   1  130.19    7.80
   2  -3   1  155.28    7.70
   2  -3   1  156.48    7.60
   2  -3   1  164.68    7.70
   2  -3   1  159.88    7.60
   2  -3   1  160.18    8.00
   2  -3   1  152.48    7.60
   2  -3   1  151.38    7.90
   2  -3   1  150.98    7.70
   2  -3   1  146.29    7.80
  -3   3  -1  307.77   15.20
  -3   3  -1  304.27   15.30
  -3   3  -1  297.97   15.20
  -3   3  -1  298.77   15.10
  -3   3  -1  297.67   15.20
  -3   3  -1  289.97   15.20
  -3   3  -1  305.77   15.20
  -3   3  -1  299.27   15.50
  -3   3  -1  293.97   15.10
  -3   3  -1  319.57   15.20
  -3   3  -1  284.27   15.40
  -3   3  -1  337.67   15.00
   3  -3   1  294.87   15.10
   3  -3   1  295.37   15.30
   3  -3   1  293.37   15.20
   3  -3   1  304.77   15.20
   3  -3   1  323.37   15.50
   3  -3   1  324.77   15.10
   3  -3   1  290.47   15.10
   3  -3   1  309.87   15.10
   3  -3   1  312.47   15.30
  -4   3  -1   84.59    4.60
  -4   3  -1   88.69    4.40
  -4   3  -1   90.49    4.60
  -4   3  -1   83.69    4.90
  -4   3  -1   85.69    4.60
  -4   3  -1   86.69    4.50
  -4   3  -1   78.89    4.50
  -4   3  -1   83.99    4.40
  -4   3  -1   80.79    4.90
  -4   3  -1   82.79    4.50
  -4   3  -1   83.99    4.70
  -4   3  -1   82.09    4.60
   4  -3   1   85.29    4.50
   4  -3   1   80.99    4.50
   4  -3   1   84.89    4.50
   4  -3   1   85.19    4.60
   4  -3   1   82.29    4.60
   4  -3   1   82.69    4.80
   4  -3   1   89.79    4.90
   4  -3   1   83.59    4.40
   4  -3   1   87.39    4.50
  -5   3  -1  508.95   24.30
  -5   3  -1  488.55   25.00
  -5   3  -1  492.15   24.20
  -5   3  -1  482.35   24.70
  -5   3  -1  500.75   24.50
  -5   3  -1  479.15   24.40
  -5   3  -1  479.45   24.20
  -5   3  -1  486.55   24.30
  -5   3  -1  470.05   24.40
  -5   3  -1  506.55   24.20
   5  -3   1  481.15   24.30
   5  -3   1  490.05   24.70
   5  -3   1  467.45   24.30
   5  -3   1  521.95   24.70
   5  -3   1  449.46   24.40
   5  -3   1  504.35   24.40
   5  -3   1  491.35   24.30
   5  -3   1  465.65   24.30
   5  -3   1  507.95   24.20
  -6   3  -1  256.17   12.30
  -6   3  -1  246.48   12.80
  -6   3  -1  238.78   13.50
  -6   3  -1  240.28   12.40
  -6   3  -1  258.37   12.60
  -6   3  -1  244.58   13.10
  -6   3  -1  250.17   12.70
  -6   3  -1  237.28   12.70
  -6   3  -1  244.08   12.60
   6  -3   1  245.58   12.50
   6  -3   1  238.08   12.60
   6  -3   1  229.08   12.70
   6  -3   1  254.07   12.60
   6  -3   1  265.47   12.90
   6  -3   1  243.98   12.70
   6  -3   1  244.38   12.80
   6  -3   1  262.67   12.60
   6  -3   1  235.18   12.70
   6  -3   1  245.98   13.10
  -7   3  -1  209.88   11.50
  -7   3  -1  232.48   11.80
  -7   3  -1  202.78   11.30
  -7   3  -1  222.78   11.10
  -7   3  -1  214.18   11.40
  -7   3  -1  204.18   12.30
  -7   3  -1  237.48   13.50
  -7   3  -1  202.98   10.90
  -7   3  -1  206.58   11.30
   7  -3   1  208.18   11.30
   7  -3   1  230.18   11.20
   7  -3   1  214.48   11.00
   7  -3   1  219.98   11.40
   7  -3   1  217.08   11.30
   7  -3   1  191.98   11.30
   7  -3   1  213.58   11.50
   7  -3   1  232.88   11.50
   7  -3   1  214.88   11.80
   7  -3   1  216.38   11.20
   7  -3   1  216.98   11.10
  -8   3  -1  201.38   10.90
  -8   3  -1  234.18   13.80
  -8   3  -1  193.08   11.20
  -8   3  -1  205.18   11.10
  -8   3  -1  218.58   11.80
  -8   3  -1  213.68   11.40
  -8   3  -1  213.38   12.70
   8  -3   1  218.58   11.20
   8  -3   1  229.28   11.40
   8  -3   1  226.18   11.60
   8  -3   1  198.58   11.30
   8  -3   1  212.28   11.40
   8  -3   1  219.38   11.10
   8  -3   1  204.88   11.20
   8  -3   1  219.78   12.10
   8  -3   1  228.98   11.10
   8  -3   1  188.88   11.40
  -9   3  -1    0.80    0.70
  -9   3  -1    1.20    1.70
  -9   3  -1    1.10    2.50
  -9   3  -1    0.90    0.80
  -9   3  -1    2.90    1.20
   9  -3   1    1.30    1.10
   9  -3   1    1.10    1.00
   9  -3   1    1.50    1.30
   9  -3   1    1.10    0.90
   9  -3   1    1.00    0.80
   9  -3   1    3.00    1.90
 -10   3  -1  303.07   18.40
 -10   3  -1  273.47   16.90
 -10   3  -1  282.97   14.30
  10  -3   1  274.37   14.70
  10  -3   1  271.57   14.50
  10  -3   1  271.27   14.70
  10  -3   1  280.57   15.00
  10  -3   1  293.17   16.00
  10  -3   1  279.67   15.20
 -11   3  -1   13.70    1.40
 -11   3  -1   13.10    3.60
 -11   3  -1   12.90    4.60
  11  -3   1   17.10    1.90
  11  -3   1   15.10    2.10
  11  -3   1   16.60    2.00
  11  -3   1   17.70    3.40
  11  -3   1   13.50    2.20
  11  -3   1   13.60    2.40
 -12   3  -1   58.89    7.60
 -12   3  -1   47.80    6.20
  12  -3   1   53.79    4.00
  12  -3   1   49.90    3.90
  12  -3   1   41.60    4.30
  12  -3   1   53.59    5.50
  10   2  -1   32.80    4.40
  10   2  -1   40.10    3.00
  10   2  -1   41.40    3.10
  10   2  -1   48.50    5.80
  10   2  -1   46.80    4.20
 -10  -2   1   38.70    6.90
 -10  -2   1   38.70    5.30
   9   2  -1   46.80    4.20
   9   2  -1   54.39    5.20
   9   2  -1   52.69    5.10
   9   2  -1   50.89    3.50
   9   2  -1   55.09    3.60
   9   2  -1   54.19    5.50
   9   2  -1   53.09    4.20
  -9  -2   1   51.69    5.60
  -9  -2   1   60.09    6.40
  -9  -2   1   47.20    7.00
   8   2  -1   10.00    2.10
   8   2  -1   21.50    2.40
   8   2  -1   17.20    3.00
   8   2  -1   17.60    1.80
   8   2  -1   18.10    3.30
   8   2  -1   17.00    2.80
   8   2  -1   18.30    1.70
  -8  -2   1   16.40    4.40
  -8  -2   1   19.80    4.10
  -8  -2   1   15.50    3.30
   7   2  -1   51.09    2.80
   7   2  -1   45.80    4.10
   7   2  -1   44.50    4.20
   7   2  -1   48.80    3.90
   7   2  -1   44.40    2.90
   7   2  -1   44.70    3.30
   7   2  -1   42.60    3.30
   7   2  -1   48.00    4.30
  -7  -2   1   39.70    5.50
  -7  -2   1   44.50    3.70
  -7  -2   1   46.30    2.40
  -7  -2   1   48.60    5.00
  -7  -2   1   40.80    4.30
   6   2  -1   78.19    4.70
   6   2  -1   86.69    5.20
   6   2  -1   94.09    5.90
   6   2  -1   88.89    5.50
   6   2  -1   87.59    5.80
   6   2  -1   89.89    4.80
   6   2  -1   87.59    5.90
   6   2  -1   87.59    5.20
   6   2  -1   90.79    4.60
  -6  -2   1   87.79    4.40
  -6  -2   1   83.99    6.60
  -6  -2   1   92.39    5.70
  -6  -2   1   90.79    4.60
  -6  -2   1   73.59    7.00
  -6  -2   1   89.19    6.20
   5   2  -1   15.30    1.90
   5   2  -1   16.30    1.30
   5   2  -1   17.90    1.10
   5   2  -1   16.80    2.40
   5   2  -1   17.10    1.30
   5   2  -1   16.00    2.30
   5   2  -1   14.70    2.10
   5   2  -1   18.40    1.60
   5   2  -1   16.70    1.30
  -5  -2   1   15.50    1.10
  -5  -2   1   14.20    1.00
  -5  -2   1   15.30    3.00
  -5  -2   1   15.90    2.60
  -5  -2   1   12.40    1.70
  -5  -2   1   17.30    2.50
   4   2  -1    0.50    0.90
   4   2  -1   -0.10    0.70
   4   2  -1    0.50    0.40
   4   2  -1    0.10    0.20
   4   2  -1    0.70    0.50
   4   2  -1    0.30    1.00
   4   2  -1    0.10    0.20
   4   2  -1   -0.60    1.00
   4   2  -1    0.40    0.40
   4   2  -1    0.60    0.50
   4   2  -1    0.00    0.10
  -4  -2   1    0.30    1.20
  -4  -2   1   -0.30    1.00
  -4  -2   1    0.80    0.70
  -4  -2   1    0.00    1.00
  -4  -2   1    0.50    0.30
  -4  -2   1    0.30    0.70
  -4  -2   1   -0.10    0.20
   3   2  -1   88.49    4.20
   3   2  -1   80.59    4.80
   3   2  -1   84.49    4.30
   3   2  -1   87.79    4.30
   3   2  -1   86.59    4.20
   3   2  -1   80.49    4.30
   3   2  -1   79.79    5.00
   3   2  -1   78.49    4.50
   3   2  -1   83.79    5.00
   3   2  -1   85.59    4.40
   3   2  -1   85.49    4.20
   3   2  -1   82.89    4.30
   3   2  -1   78.69    5.00
  -3  -2   1   83.09    4.20
  -3  -2   1   81.29    5.00
  -3  -2   1   72.89    4.70
  -3  -2   1   79.09    5.60
  -3  -2   1   85.79    4.20
  -3  -2   1   87.39    5.10
  -3  -2   1   84.49    4.20
  -3  -2   1   77.49    4.80
  -3  -2   1   83.59    5.20
   2   2  -1    3.50    0.50
   2   2  -1    4.00    0.40
   2   2  -1    3.30    0.90
   2   2  -1    3.80    0.40
   2   2  -1    3.80    0.60
   2   2  -1    4.20    0.50
   2   2  -1    5.00    0.50
   2   2  -1    3.30    0.90
   2   2  -1    3.80    0.80
   2   2  -1    4.50    0.40
  -2  -2   1    4.50    1.10
  -2  -2   1    5.00    0.40
  -2  -2   1    4.10    0.90
  -2  -2   1    3.30    0.80
  -2  -2   1    3.00    0.70
  -2  -2   1    5.00    0.40
  -2  -2   1    4.40    0.30
  -2  -2   1    3.10    0.40
  -2  -2   1    4.80    0.80
  -2  -2   1    4.20    1.20
   1   2  -1  528.05   25.40
   1   2  -1  526.25   25.60
   1   2  -1  520.45   25.30
   1   2  -1  523.95   25.60
   1   2  -1  537.35   25.30
   1   2  -1  494.85   25.80
   1   2  -1  519.55   25.30
   1   2  -1  497.35   25.30
   1   2  -1  545.05   25.50
   1   2  -1  491.45   25.30
   1   2  -1  515.75   25.70
   1   2  -1  524.55   25.20
   1   2  -1  494.45   25.70
   1   2  -1  509.25   25.40
  -1  -2   1  549.15   25.60
  -1  -2   1  566.04   26.10
  -1  -2   1  536.15   25.30
  -1  -2   1  503.35   25.40
  -1  -2   1  523.75   25.40
  -1  -2   1  510.55   25.40
  -1  -2   1  527.65   25.30
  -1  -2   1  530.95   25.30
  -1  -2   1  501.25   25.60
  -1  -2   1  500.85   25.40
  -1  -2   1  438.96   25.60
  -1  -2   1  497.15   25.70
  -1  -2   1  494.55   25.50
   0   2  -1 1729.73   84.39
   0   2  -1 1644.54   85.49
   0   2  -1 1793.92   84.59
   0   2  -1 1927.11   84.99
   0   2  -1 1737.03   84.39
   0   2  -1 1673.33   85.19
   0   2  -1 1666.83   85.49
   0   2  -1 1717.03   84.39
   0   2  -1 1609.74   85.09
   0   2  -1 1757.02   84.49
   0   2  -1 1767.02   84.49
   0  -2   1 1816.82   85.19
   0  -2   1 1603.34   84.59
   0  -2   1 1664.13   85.49
   0  -2   1 1826.92   84.39
   0  -2   1 1601.24   84.29
   0  -2   1 1621.94   84.29
   0  -2   1 1713.93   84.39
   0  -2   1 1873.31   85.09
   0  -2   1 1800.82   84.49
   0  -2   1 1636.24   84.59
   0  -2   1 1584.24   84.79
   0  -2   1 1649.13   84.49
   0  -2   1 1796.52   85.09
  -1   2  -1   69.19    3.20
  -1   2  -1   54.79    3.20
  -1   2  -1   63.89    3.30
  -1   2  -1   60.39    3.20
  -1   2  -1   60.69    3.30
  -1   2  -1   62.69    3.20
  -1   2  -1   72.39    3.10
  -1   2  -1   65.39    3.20
  -1   2  -1   65.59    3.20
  -1   2  -1   63.49    3.20
  -1   2  -1   60.09    3.20
  -1   2  -1   60.49    3.40
  -1   2  -1   59.99    3.20
  -1   2  -1   51.79    3.20
  -1   2  -1   62.69    3.20
   1  -2   1   64.69    3.10
   1  -2   1   60.49    3.30
   1  -2   1   61.19    3.40
   1  -2   1   64.89    3.20
   1  -2   1   67.89    3.20
   1  -2   1   62.39    3.20
   1  -2   1   60.39    3.20
   1  -2   1   64.29    3.20
   1  -2   1   59.29    3.40
   1  -2   1   54.79    3.20
   1  -2   1   64.59    3.20
   1  -2   1   66.99    3.20
   1  -2   1   64.29    3.20
   1  -2   1   59.39    3.20
   1  -2   1   60.19    3.20
  -2   2  -1   12.40    0.90
  -2   2  -1   12.60    0.80
  -2   2  -1   13.00    0.70
  -2   2  -1   14.20    1.00
  -2   2  -1   14.60    1.10
  -2   2  -1   11.20    0.90
  -2   2  -1   13.70    1.30
  -2   2  -1   12.10    0.90
  -2   2  -1   13.00    0.80
  -2   2  -1   11.60    1.00
  -2   2  -1   11.30    0.90
  -2   2  -1    9.20    1.00
  -2   2  -1   11.10    0.90
   2  -2   1   13.50    1.20
   2  -2   1   10.10    1.10
   2  -2   1   11.30    0.90
   2  -2   1   12.80    0.90
   2  -2   1   12.00    0.90
   2  -2   1   11.60    0.90
   2  -2   1   10.60    0.80
   2  -2   1   14.60    1.00
   2  -2   1   11.90    0.90
   2  -2   1   12.40    0.90
   2  -2   1   13.50    1.00
   2  -2   1   12.90    0.80
  -3   2  -1 1032.90   50.89
  -3   2  -1 1000.50   50.99
  -3   2  -1 1040.20   50.99
  -3   2  -1 1111.99   51.49
  -3   2  -1 1004.60   51.59
  -3   2  -1 1049.20   51.39
  -3   2  -1 1049.99   51.29
  -3   2  -1 1035.50   50.99
  -3   2  -1 1054.09   50.79
  -3   2  -1 1034.00   50.79
  -3   2  -1 1064.49   51.29
  -3   2  -1  992.50   51.29
  -3   2  -1 1085.89   50.89
  -3   2  -1  916.61   50.99
   3  -2   1 1025.10   50.99
   3  -2   1 1039.80   50.89
   3  -2   1 1040.00   51.19
   3  -2   1 1000.80   50.99
   3  -2   1 1107.89   51.19
   3  -2   1 1017.40   50.89
   3  -2   1 1111.59   50.89
   3  -2   1 1072.39   51.09
   3  -2   1 1042.50   50.99
   3  -2   1 1006.60   50.89
   3  -2   1  976.70   50.89
   3  -2   1 1035.10   50.99
   3  -2   1 1042.80   51.09
  -4   2  -1  143.59    7.10
  -4   2  -1  146.89    7.10
  -4   2  -1  147.29    7.80
  -4   2  -1  142.59    7.40
  -4   2  -1  142.59    7.00
  -4   2  -1  133.39    7.20
  -4   2  -1  139.29    7.30
  -4   2  -1  137.79    7.30
  -4   2  -1  139.69    7.20
  -4   2  -1  134.39    7.20
  -4   2  -1  146.59    7.20
  -4   2  -1  133.99    7.40
   4  -2   1  127.79    7.30
   4  -2   1  142.39    7.20
   4  -2   1  137.39    7.10
   4  -2   1  140.49    7.30
   4  -2   1  138.89    7.60
   4  -2   1  130.49    7.20
   4  -2   1  145.69    7.40
   4  -2   1  132.09    7.20
   4  -2   1  132.09    7.20
   4  -2   1  154.38    7.10
   4  -2   1  141.79    7.20
   4  -2   1  139.89    7.40
  -5   2  -1    5.10    1.00
  -5   2  -1    5.90    0.90
  -5   2  -1    7.70    0.70
  -5   2  -1    6.80    0.80
  -5   2  -1    4.50    1.30
  -5   2  -1    5.40    0.90
  -5   2  -1    6.60    0.70
  -5   2  -1    6.00    0.90
  -5   2  -1    5.50    1.00
  -5   2  -1    5.30    1.70
   5  -2   1    4.50    0.90
   5  -2   1    5.00    0.90
   5  -2   1    4.90    0.80
   5  -2   1    5.30    0.70
   5  -2   1    5.00    1.30
   5  -2   1    7.60    0.70
   5  -2   1    4.70    0.80
   5  -2   1    4.50    1.00
   5  -2   1    4.80    0.70
   5  -2   1    6.30    1.00
   5  -2   1    6.40    0.80
   5  -2   1    6.70    0.90
   5  -2   1    5.40    0.80
  -6   2  -1   70.79    4.40
  -6   2  -1   66.29    3.90
  -6   2  -1   77.49    4.10
  -6   2  -1   69.79    4.60
  -6   2  -1   70.89    4.30
  -6   2  -1   73.89    5.10
  -6   2  -1   58.69    5.60
  -6   2  -1   71.09    4.20
  -6   2  -1   77.19    3.90
  -6   2  -1   80.19    4.60
  -6   2  -1   83.19    6.00
   6  -2   1   73.99    4.00
   6  -2   1   72.49    4.10
   6  -2   1   74.79    4.90
   6  -2   1   73.79    4.30
   6  -2   1   74.59    4.60
   6  -2   1   66.29    4.20
   6  -2   1   74.59    4.30
   6  -2   1   65.89    4.30
   6  -2   1   73.49    4.50
   6  -2   1   74.99    4.00
   6  -2   1   79.59    4.00
   6  -2   1   79.39    4.30
   6  -2   1   71.09    4.10
  -7   2  -1   33.80    2.70
  -7   2  -1   29.40    2.60
  -7   2  -1   33.20    2.20
  -7   2  -1   32.50    2.00
  -7   2  -1   27.50    2.30
  -7   2  -1   29.40    3.40
  -7   2  -1   26.10    4.00
  -7   2  -1   35.20    4.20
  -7   2  -1   30.50    2.40
   7  -2   1   32.50    2.20
   7  -2   1   35.00    2.70
   7  -2   1   34.70    2.30
   7  -2   1   28.20    2.20
   7  -2   1   32.90    2.80
   7  -2   1   32.90    2.50
   7  -2   1   34.40    2.10
   7  -2   1   30.40    2.50
   7  -2   1   29.90    2.60
   7  -2   1   30.80    2.20
   7  -2   1   33.00    2.60
   7  -2   1   33.40    3.20
  -8   2  -1  229.38   12.80
  -8   2  -1  248.88   13.20
  -8   2  -1  240.28   14.30
  -8   2  -1  241.78   13.10
  -8   2  -1  241.18   12.60
  -8   2  -1  258.47   15.40
  -8   2  -1  244.38   12.40
   8  -2   1  240.38   12.80
   8  -2   1  253.07   13.00
   8  -2   1  261.57   13.20
   8  -2   1  250.67   13.30
   8  -2   1  249.38   13.00
   8  -2   1  239.68   13.70
   8  -2   1  245.38   12.60
   8  -2   1  244.58   13.00
   8  -2   1  231.98   13.10
   8  -2   1  255.37   12.70
  -9   2  -1   33.30    2.30
  -9   2  -1   38.70    5.40
  -9   2  -1   31.20    4.10
   9  -2   1   36.00    4.10
   9  -2   1   36.40    2.80
   9  -2   1   35.10    2.70
   9  -2   1   36.80    3.30
   9  -2   1   38.00    2.60
   9  -2   1   34.60    3.10
   9  -2   1   31.40    2.90
 -10   2  -1   18.80    3.90
 -10   2  -1   17.40    4.70
 -10   2  -1   17.10    1.50
  10  -2   1   14.60    1.90
  10  -2   1   19.30    1.90
  10  -2   1   15.40    2.40
  10  -2   1   15.10    2.00
  10  -2   1   15.00    3.20
  10  -2   1   12.60    2.20
 -11   2  -1    2.70    3.20
 -11   2  -1    4.00    2.80
  11  -2   1    0.80    2.50
  11  -2   1    3.80    1.90
  11  -2   1    3.60    1.80
  11  -2   1    2.50    1.30
  11  -2   1    4.20    1.20
  11  -2   1    1.90    1.20
 -12   2  -1   92.69    8.60
 -12   2  -1   91.39    9.40
  12  -2   1   91.39    5.90
  12  -2   1   87.49    5.80
  12  -2   1   91.89    7.40
  12  -2   1   95.59    6.70
  11   1  -1   22.80    2.40
  11   1  -1   27.00    3.50
  11   1  -1   25.60    2.50
  11   1  -1   19.80    4.10
 -11  -1   1   17.80    5.40
 -11  -1   1   23.10    4.90
  10   1  -1   27.80    2.50
  10   1  -1   30.10    4.50
  10   1  -1   25.40    3.60
  10   1  -1   25.50    3.10
  10   1  -1   30.30    3.50
  10   1  -1   32.30    2.60
 -10  -1   1   35.30    5.60
 -10  -1   1   29.00    5.00
 -10  -1   1   28.20    6.40
   9   1  -1   38.40    4.10
   9   1  -1   41.30    2.80
   9   1  -1   44.20    4.70
   9   1  -1   40.80    3.60
   9   1  -1   41.90    3.50
   9   1  -1   43.40    4.30
   9   1  -1   28.30    3.30
   9   1  -1   37.10    2.80
  -9  -1   1   46.10    5.00
  -9  -1   1   41.00    5.50
  -9  -1   1   35.40    5.80
   8   1  -1   38.90    3.10
   8   1  -1   38.50    2.60
   8   1  -1   41.80    2.50
   8   1  -1   42.00    3.90
   8   1  -1   37.20    4.00
   8   1  -1   40.10    3.90
   8   1  -1   37.60    2.60
   8   1  -1   36.40    3.50
   8   1  -1   34.30    3.10
  -8  -1   1   40.20    5.00
  -8  -1   1   40.70    4.40
  -8  -1   1   32.50    5.20
  -8  -1   1   40.80    3.90
   7   1  -1   70.39    5.00
   7   1  -1   67.79    4.60
   7   1  -1   68.39    5.00
   7   1  -1   70.69    5.10
   7   1  -1   67.39    3.90
   7   1  -1   68.39    4.40
   7   1  -1   70.49    3.80
   7   1  -1   64.89    4.40
  -7  -1   1   54.59    6.20
  -7  -1   1   72.69    4.20
  -7  -1   1   67.39    6.00
  -7  -1   1   75.09    4.70
  -7  -1   1   63.59    5.40
  -7  -1   1   65.69    3.50
   6   1  -1    2.20    0.50
   6   1  -1    1.80    0.90
   6   1  -1    3.20    1.50
   6   1  -1    2.00    0.30
   6   1  -1    3.00    1.50
   6   1  -1    1.60    0.60
   6   1  -1    2.20    0.60
   6   1  -1    1.90    0.30
   6   1  -1    2.10    0.60
   6   1  -1    2.90    1.60
   6   1  -1    2.00    0.30
   6   1  -1    2.00    0.80
   6   1  -1    1.90    0.30
   6   1  -1    3.30    1.20
  -6  -1   1    1.50    1.40
  -6  -1   1    2.60    0.80
  -6  -1   1    1.20    1.70
  -6  -1   1    2.10    0.40
  -6  -1   1    0.70    1.60
  -6  -1   1    1.90    0.50
  -6  -1   1    0.90    0.80
   5   1  -1   14.10    1.20
   5   1  -1   14.60    1.00
   5   1  -1   11.30    1.70
   5   1  -1   14.50    2.10
   5   1  -1   14.20    1.10
   5   1  -1   14.50    2.10
   5   1  -1   14.00    1.00
   5   1  -1   12.90    1.10
   5   1  -1   14.60    0.90
   5   1  -1   11.60    1.50
   5   1  -1   13.10    1.40
   5   1  -1   13.90    1.40
   5   1  -1   14.00    1.00
  -5  -1   1   13.20    0.90
  -5  -1   1   13.90    1.40
  -5  -1   1   13.10    1.00
  -5  -1   1   11.10    2.60
  -5  -1   1   12.40    2.10
  -5  -1   1   16.20    2.90
  -5  -1   1   13.50    1.60
   4   1  -1  579.54   29.20
   4   1  -1  556.64   28.60
   4   1  -1  590.44   29.00
   4   1  -1  581.44   29.20
   4   1  -1  592.74   28.60
   4   1  -1  621.44   28.50
   4   1  -1  579.84   28.80
   4   1  -1  631.14   28.50
   4   1  -1  550.24   29.20
   4   1  -1  597.14   28.70
   4   1  -1  538.95   28.80
   4   1  -1  574.74   28.60
  -4  -1   1  564.94   29.00
  -4  -1   1  563.84   29.00
  -4  -1   1  581.94   29.30
  -4  -1   1  587.54   28.50
  -4  -1   1  599.74   29.90
  -4  -1   1  602.84   28.50
  -4  -1   1  570.24   29.50
  -4  -1   1  525.95   30.30
   3   1  -1  114.59    5.90
   3   1  -1  112.39    6.40
   3   1  -1  116.29    6.40
   3   1  -1  118.49    5.90
   3   1  -1  117.99    6.40
   3   1  -1  120.39    5.80
   3   1  -1  116.69    6.10
   3   1  -1  117.59    6.20
   3   1  -1  118.09    5.80
   3   1  -1  129.79    5.90
   3   1  -1  116.79    5.90
  -3  -1   1  107.49    7.10
  -3  -1   1  116.79    6.80
  -3  -1   1  116.89    6.60
  -3  -1   1  115.29    5.80
  -3  -1   1  115.59    5.80
  -3  -1   1  111.99    6.20
  -3  -1   1  103.89    6.20
  -3  -1   1  119.09    6.40
  -3  -1   1  112.79    6.20
   2   1  -1    0.60    0.20
   2   1  -1    0.80    0.50
   2   1  -1    0.20    0.20
   2   1  -1   -0.10    0.20
   2   1  -1    0.40    0.60
   2   1  -1   -0.10    0.20
   2   1  -1    0.20    0.20
   2   1  -1    0.60    0.50
   2   1  -1    0.00    0.20
   2   1  -1    0.70    0.40
   2   1  -1    0.80    0.50
  -2  -1   1   -0.10    0.40
  -2  -1   1    0.00    0.10
  -2  -1   1    1.10    0.80
  -2  -1   1   -0.90    0.60
  -2  -1   1   -0.10    0.40
  -2  -1   1    0.20    0.40
  -2  -1   1    0.00    0.40
  -2  -1   1    0.00    0.20
  -2  -1   1   -0.30    0.60
   1   1  -1  608.04   29.00
   1   1  -1  604.24   29.00
   1   1  -1  684.53   29.30
   1   1  -1  582.34   29.90
   1   1  -1  645.14   29.20
   1   1  -1  559.64   29.20
   1   1  -1  589.74   29.10
   1   1  -1  595.64   29.20
   1   1  -1  573.44   29.20
   1   1  -1  587.44   29.50
   1   1  -1  616.04   29.40
   1   1  -1  604.84   29.00
   1   1  -1  587.74   29.00
   1   1  -1  572.04   29.30
  -1  -1   1  602.34   29.10
  -1  -1   1  584.24   29.50
  -1  -1   1  618.04   29.30
  -1  -1   1  600.14   29.10
  -1  -1   1  560.94   29.50
  -1  -1   1  525.05   29.40
  -1  -1   1  590.24   29.60
  -1  -1   1  571.94   29.20
  -1  -1   1  597.84   29.00
  -1  -1   1  541.65   29.10
   0   1  -1 1301.37   65.99
   0   1  -1 1306.67   66.09
   0   1  -1 1247.98   66.09
   0   1  -1 1304.37   66.69
   0   1  -1 1491.75   66.09
   0   1  -1 1298.77   66.49
   0   1  -1 1327.47   65.99
   0   1  -1 1471.35   66.19
   0   1  -1 1384.16   66.09
   0   1  -1 1396.56   66.29
   0   1  -1 1310.57   66.39
   0   1  -1 1393.76   66.09
   0  -1   1 1297.47   65.99
   0  -1   1 1332.87   66.09
   0  -1   1 1373.06   66.29
   0  -1   1 1152.78   66.29
   0  -1   1 1455.55   66.49
   0  -1   1 1402.06   66.29
  -1   1  -1   11.50    0.70
  -1   1  -1   10.10    0.60
  -1   1  -1   10.70    0.60
  -1   1  -1   10.70    0.70
  -1   1  -1    9.60    0.70
  -1   1  -1   10.30    0.60
  -1   1  -1   11.20    0.70
  -1   1  -1   10.90    0.80
  -1   1  -1   10.60    0.70
  -1   1  -1    9.60    0.70
  -1   1  -1   11.70    0.70
  -1   1  -1   10.80    0.70
  -1   1  -1   11.50    0.70
  -1   1  -1    9.70    0.80
  -1   1  -1   10.60    0.80
  -1   1  -1   10.50    0.80
  -1   1  -1   11.20    0.70
  -1   1  -1    9.60    0.70
   1  -1   1   11.10    0.70
   1  -1   1   12.40    0.70
   1  -1   1   11.30    0.60
   1  -1   1   10.80    0.70
   1  -1   1   10.10    0.80
   1  -1   1   10.30    0.70
   1  -1   1   10.10    0.70
   1  -1   1   10.80    0.70
   1  -1   1   11.90    0.70
   1  -1   1   10.80    0.60
   1  -1   1   11.30    0.70
   1  -1   1   10.60    0.60
   1  -1   1   10.40    0.70
   1  -1   1   10.70    0.80
   1  -1   1   10.90    0.80
   1  -1   1   11.00    0.60
  -2   1  -1   64.99    3.20
  -2   1  -1   64.69    3.40
  -2   1  -1   63.19    3.10
  -2   1  -1   60.79    3.30
  -2   1  -1   59.89    3.10
  -2   1  -1   62.09    3.30
  -2   1  -1   60.39    3.20
  -2   1  -1   58.79    3.30
  -2   1  -1   62.19    3.40
  -2   1  -1   59.09    3.20
  -2   1  -1   61.19    3.10
  -2   1  -1   62.59    3.20
  -2   1  -1   62.59    3.20
   2  -1   1   60.39    3.30
   2  -1   1   62.69    3.30
   2  -1   1   59.49    3.40
   2  -1   1   64.79    3.20
   2  -1   1   59.79    3.20
   2  -1   1   60.19    3.20
   2  -1   1   58.49    3.20
   2  -1   1   63.59    3.10
   2  -1   1   58.39    3.40
   2  -1   1   58.39    3.40
   2  -1   1   57.39    3.20
   2  -1   1   56.39    3.20
   2  -1   1   63.99    3.20
  -3   1  -1   10.20    1.00
  -3   1  -1   11.10    1.30
  -3   1  -1   11.30    0.80
  -3   1  -1    9.40    0.90
  -3   1  -1   13.60    1.00
  -3   1  -1   11.70    1.30
  -3   1  -1   11.40    1.00
  -3   1  -1    9.40    0.70
  -3   1  -1   12.30    0.70
  -3   1  -1   11.90    1.10
  -3   1  -1    8.70    1.50
  -3   1  -1   10.70    1.10
  -3   1  -1   11.60    0.90
  -3   1  -1   12.30    0.90
   3  -1   1   11.90    0.90
   3  -1   1   11.60    1.10
   3  -1   1   12.10    1.30
   3  -1   1   10.30    0.90
   3  -1   1   12.00    0.80
   3  -1   1   10.50    0.90
   3  -1   1    9.90    1.20
   3  -1   1   10.30    1.00
   3  -1   1   12.20    0.80
   3  -1   1   11.10    1.10
   3  -1   1   12.00    1.00
   3  -1   1   12.70    0.80
   3  -1   1    9.90    1.20
  -4   1  -1    6.00    0.70
  -4   1  -1    3.40    0.60
  -4   1  -1    5.30    1.20
  -4   1  -1    3.80    0.50
  -4   1  -1    2.70    0.70
  -4   1  -1    4.80    0.50
  -4   1  -1    3.30    0.90
  -4   1  -1    3.70    0.70
  -4   1  -1    4.00    0.80
  -4   1  -1    4.20    0.70
  -4   1  -1    4.40    1.40
   4  -1   1    4.70    0.60
   4  -1   1    4.60    1.10
   4  -1   1    4.30    0.90
   4  -1   1    4.80    0.80
   4  -1   1    5.30    0.70
   4  -1   1    5.00    1.20
   4  -1   1    5.50    0.60
   4  -1   1    4.30    1.00
   4  -1   1    6.60    0.60
   4  -1   1    4.00    0.50
   4  -1   1    4.50    0.80
   4  -1   1    4.80    0.70
   4  -1   1    4.20    0.70
   4  -1   1    4.90    0.80
  -5   1  -1   13.80    1.20
  -5   1  -1   16.30    2.00
  -5   1  -1   15.20    1.70
  -5   1  -1   15.00    1.40
  -5   1  -1   15.80    1.10
  -5   1  -1   13.10    1.30
  -5   1  -1   11.90    2.40
  -5   1  -1   15.00    1.50
  -5   1  -1   13.50    1.80
  -5   1  -1   16.60    1.10
  -5   1  -1   17.50    2.90
   5  -1   1   16.50    1.10
   5  -1   1   15.00    1.40
   5  -1   1   11.20    1.40
   5  -1   1   16.50    1.20
   5  -1   1   16.60    1.80
   5  -1   1   19.30    2.30
   5  -1   1   15.70    1.30
   5  -1   1   14.30    1.50
   5  -1   1   16.00    1.10
   5  -1   1   15.80    1.20
   5  -1   1   15.70    1.90
   5  -1   1   18.70    1.70
   5  -1   1   15.40    1.30
  -6   1  -1  132.09    7.00
  -6   1  -1  107.19    8.60
  -6   1  -1  129.89    7.00
  -6   1  -1  140.89    8.60
  -6   1  -1  125.09    6.70
  -6   1  -1  122.59    7.10
  -6   1  -1  117.89    6.80
  -6   1  -1  124.49    7.80
  -6   1  -1  124.49    6.60
   6  -1   1  123.29    6.70
   6  -1   1  117.89    7.00
   6  -1   1  128.99    7.00
   6  -1   1  132.59    6.60
   6  -1   1  126.89    6.80
   6  -1   1  132.79    6.50
   6  -1   1  133.09    7.30
   6  -1   1  135.29    6.70
   6  -1   1  124.59    7.00
   6  -1   1  130.49    7.40
   6  -1   1  130.99    7.10
   6  -1   1  132.59    7.60
   6  -1   1  125.09    6.80
  -7   1  -1  144.09    8.20
  -7   1  -1  157.38    8.40
  -7   1  -1  156.28    9.60
  -7   1  -1  164.88    8.50
  -7   1  -1  161.08    8.10
  -7   1  -1  159.78   10.30
  -7   1  -1  145.79    7.90
  -7   1  -1  156.48    8.70
  -7   1  -1  132.59   10.40
   7  -1   1  146.79    8.50
   7  -1   1  162.48    7.90
   7  -1   1  160.38    8.30
   7  -1   1  147.69    8.40
   7  -1   1  148.69    8.20
   7  -1   1  158.78    8.90
   7  -1   1  159.48    8.80
   7  -1   1  161.38    8.50
   7  -1   1  156.88    8.60
   7  -1   1  160.18    8.10
   7  -1   1  154.98    9.10
  -8   1  -1  128.39    6.80
  -8   1  -1  111.59    9.70
  -8   1  -1  127.89    7.70
  -8   1  -1  130.49    9.50
  -8   1  -1  131.89    7.00
  -8   1  -1  135.49    8.90
   8  -1   1  129.09    8.20
   8  -1   1  133.19    7.50
   8  -1   1  129.89    7.40
   8  -1   1  128.79    7.00
   8  -1   1  135.89    7.10
   8  -1   1  132.99    7.80
   8  -1   1  134.19    7.20
   8  -1   1  135.89    7.90
   8  -1   1  136.19    7.60
   8  -1   1  118.59    7.40
  -9   1  -1   20.00    4.60
  -9   1  -1   28.40    5.10
  -9   1  -1   26.70    4.30
  -9   1  -1   25.10    1.80
   9  -1   1   28.40    3.10
   9  -1   1   26.20    2.70
   9  -1   1   22.10    2.20
   9  -1   1   24.80    2.10
   9  -1   1   25.50    2.90
   9  -1   1   24.00    3.60
   9  -1   1   22.80    2.70
   9  -1   1   27.60    3.00
   9  -1   1   24.70    2.40
 -10   1  -1   12.70    4.20
 -10   1  -1    9.10    3.00
 -10   1  -1    9.60    1.10
  10  -1   1    6.90    2.00
  10  -1   1   13.20    3.00
  10  -1   1    6.00    2.70
  10  -1   1    6.80    1.80
  10  -1   1   10.30    1.60
  10  -1   1   10.30    1.50
  10  -1   1    9.30    1.50
 -11   1  -1    1.50    2.30
 -11   1  -1    5.40    3.60
  11  -1   1    0.30    1.80
  11  -1   1   -0.90    1.00
  11  -1   1    0.20    1.10
  11  -1   1   -1.10    2.50
  11   0  -1   -2.60    2.20
  11   0  -1    0.60    1.10
  11   0  -1    2.70    1.10
  11   0  -1    2.20    1.80
 -11   0   1    4.20    3.40
 -11   0   1    1.10    2.50
  10   0  -1    0.50    1.40
  10   0  -1    1.30    1.00
  10   0  -1    3.10    1.50
  10   0  -1    3.30    1.10
  10   0  -1   -0.40    2.20
 -10   0   1    5.40    3.20
 -10   0   1    1.40    2.30
 -10   0   1    1.40    2.80
   9   0  -1   97.79    5.60
   9   0  -1  100.69    6.60
   9   0  -1   99.19    5.60
   9   0  -1  109.09    6.60
   9   0  -1   95.69    6.20
   9   0  -1   92.69    6.20
   9   0  -1  100.39    7.10
   9   0  -1   95.79    6.00
   9   0  -1   90.89    5.40
  -9   0   1  103.39    8.60
  -9   0   1   87.39    8.80
  -9   0   1   95.29    7.70
   8   0  -1   14.50    1.90
   8   0  -1   14.20    1.90
   8   0  -1   16.40    2.40
   8   0  -1   17.80    2.20
   8   0  -1   21.90    2.30
   8   0  -1   19.60    1.50
   8   0  -1   16.30    2.40
   8   0  -1   16.80    1.60
   8   0  -1   20.80    3.10
   8   0  -1   16.90    1.70
  -8   0   1   16.70    2.10
  -8   0   1   15.20    3.10
  -8   0   1   18.90    1.20
  -8   0   1   13.40    3.60
  -8   0   1   21.10    4.30
  -8   0   1   20.70    2.00
   7   0  -1   45.40    3.30
   7   0  -1   46.70    2.50
   7   0  -1   44.70    3.10
   7   0  -1   49.20    3.90
   7   0  -1   44.40    3.50
   7   0  -1   39.30    2.70
   7   0  -1   43.60    2.60
   7   0  -1   46.60    2.70
   7   0  -1   39.30    3.10
   7   0  -1   45.00    3.60
   7   0  -1   46.20    2.60
   7   0  -1   46.30    3.10
  -7   0   1   44.00    2.40
  -7   0   1   42.50    3.30
  -7   0   1   37.00    4.90
  -7   0   1   38.50    4.50
  -7   0   1   48.00    2.60
  -7   0   1   42.60    3.10
  -7   0   1   38.80    4.00
   6   0  -1  112.99    6.40
   6   0  -1  107.49    5.80
   6   0  -1  108.19    5.70
   6   0  -1  112.09    6.50
   6   0  -1  105.29    6.10
   6   0  -1  108.59    5.80
   6   0  -1  115.99    5.90
   6   0  -1  111.39    5.70
   6   0  -1  114.19    5.70
   6   0  -1  117.59    6.30
   6   0  -1  106.89    6.60
   6   0  -1  103.89    6.10
  -6   0   1  113.09    7.70
  -6   0   1   99.99    7.00
  -6   0   1  118.59    5.70
  -6   0   1  111.49    6.30
  -6   0   1  107.99    6.30
  -6   0   1  108.49    5.60
  -6   0   1   94.09    7.80
   5   0  -1    8.70    1.10
   5   0  -1    9.40    1.00
   5   0  -1    9.80    1.20
   5   0  -1    8.70    0.80
   5   0  -1   10.30    1.20
   5   0  -1   10.20    0.80
   5   0  -1    7.90    1.30
   5   0  -1    7.60    1.10
   5   0  -1   11.10    0.90
   5   0  -1    9.80    1.70
   5   0  -1   10.10    1.50
  -5   0   1    9.70    0.70
  -5   0   1    9.30    2.30
  -5   0   1   10.20    2.30
  -5   0   1    9.50    1.10
  -5   0   1    8.00    1.30
  -5   0   1    7.20    1.10
  -5   0   1   10.00    1.40
  -5   0   1    8.80    1.80
  -5   0   1   10.00    0.80
   4   0  -1  170.48    8.30
   4   0  -1  135.89    8.10
   4   0  -1  172.98    8.00
   4   0  -1  170.58    8.50
   4   0  -1  161.58    8.10
   4   0  -1  161.58    8.10
   4   0  -1  152.78    8.30
   4   0  -1  154.88    8.30
   4   0  -1  159.38    8.70
   4   0  -1  172.68    8.10
   4   0  -1  164.58    8.50
   4   0  -1  159.28    8.00
   4   0  -1  165.58    8.40
  -4   0   1  163.08    8.60
  -4   0   1  154.28    8.90
  -4   0   1  137.69    9.50
  -4   0   1  163.78    8.30
  -4   0   1  167.08    8.10
  -4   0   1  161.28    8.00
  -4   0   1  169.98    9.40
  -4   0   1  167.28    8.50
  -4   0   1  155.18    8.60
   3   0  -1  473.55   23.20
   3   0  -1  459.85   23.20
   3   0  -1  485.25   22.90
   3   0  -1  443.96   23.00
   3   0  -1  467.35   23.10
   3   0  -1  465.95   22.80
   3   0  -1  480.05   22.90
   3   0  -1  443.36   23.00
   3   0  -1  466.85   23.30
   3   0  -1  482.65   22.90
   3   0  -1  475.35   22.90
  -3   0   1  471.35   22.90
  -3   0   1  469.35   22.80
  -3   0   1  460.35   23.20
  -3   0   1  468.05   23.00
  -3   0   1  414.66   24.00
  -3   0   1  446.26   23.20
  -3   0   1  491.35   23.90
  -3   0   1  475.45   23.60
  -3   0   1  456.25   23.10
   2   0  -1    2.90    0.30
   2   0  -1    2.90    0.50
   2   0  -1    2.30    0.30
   2   0  -1    2.40    0.40
   2   0  -1    3.00    0.30
   2   0  -1    2.40    0.30
   2   0  -1    2.70    0.20
   2   0  -1    2.80    0.40
   2   0  -1    2.70    0.50
   2   0  -1    1.50    0.40
   2   0  -1    2.70    0.30
   2   0  -1    2.50    0.70
   2   0  -1    2.40    0.50
   2   0  -1    1.90    0.60
   2   0  -1    2.80    0.30
  -2   0   1    2.40    0.40
  -2   0   1    2.50    0.30
  -2   0   1    0.90    0.60
  -2   0   1    1.60    0.90
  -2   0   1    2.60    0.20
  -2   0   1    2.30    0.40
  -2   0   1    2.70    0.70
  -2   0   1    2.40    0.30
  -2   0   1    1.90    0.50
  -2   0   1    2.50    0.30
  -2   0   1    2.50    0.90
   1   0  -1  613.24   28.30
   1   0  -1  606.34   28.00
   1   0  -1  616.14   27.80
   1   0  -1  596.64   28.10
   1   0  -1  604.34   27.90
   1   0  -1  557.44   27.90
   1   0  -1  584.44   27.80
   1   0  -1  531.05   28.10
   1   0  -1  558.24   27.90
   1   0  -1  540.65   27.90
   1   0  -1  571.24   28.10
  -1   0   1  534.65   28.00
  -1   0   1  487.35   28.60
  -1   0   1  585.14   27.80
  -1   0   1  525.45   28.10
  -1   0   1  585.44   27.80
  -1   0   1  566.34   28.30
  -1   0   1  525.95   28.10
   0   0   1  294.37   14.40
  -1   0  -1   50.69    2.80
  -1   0  -1   52.79    2.80
  -1   0  -1   51.59    2.90
  -1   0  -1   51.49    2.90
  -1   0  -1   49.40    2.70
  -1   0  -1   54.29    2.70
  -1   0  -1   57.09    2.80
  -1   0  -1   54.09    2.90
  -1   0  -1   52.69    2.70
  -1   0  -1   47.70    2.90
  -1   0  -1   51.49    2.70
  -1   0  -1   52.49    2.70
  -1   0  -1   50.99    2.70
  -1   0  -1   51.19    3.00
  -1   0  -1   51.99    2.70
  -1   0  -1   51.99    2.70
   1   0   1   55.79    2.70
   1   0   1   47.70    2.70
   1   0   1   54.59    2.70
   1   0   1   54.59    3.00
   1   0   1   53.19    2.80
   1   0   1   56.99    2.70
   1   0   1   48.30    2.70
   1   0   1   50.09    2.80
   1   0   1   49.80    2.90
   1   0   1   49.99    2.90
   1   0   1   54.59    2.70
   1   0   1   54.89    2.70
   1   0   1   53.39    2.70
   1   0   1   57.09    3.00
   1   0   1   59.19    2.80
   1   0   1   55.89    3.00
  -2   0  -1  144.29    7.30
  -2   0  -1  135.69    7.90
  -2   0  -1  142.09    7.20
  -2   0  -1  146.79    7.20
  -2   0  -1  137.89    7.40
  -2   0  -1  144.29    7.50
  -2   0  -1  148.79    7.60
  -2   0  -1  154.58    7.20
  -2   0  -1  148.49    7.20
  -2   0  -1  143.09    7.20
  -2   0  -1  140.19    7.20
   2   0   1  148.69    7.30
   2   0   1  142.09    7.20
   2   0   1  141.89    7.30
   2   0   1  140.99    7.60
   2   0   1  146.19    7.60
   2   0   1  143.49    7.30
   2   0   1  145.69    7.60
   2   0   1  156.88    7.20
   2   0   1  147.89    7.80
   2   0   1  140.79    7.20
   2   0   1  143.59    7.40
   2   0   1  146.29    7.20
   2   0   1  138.39    7.30
  -3   0  -1  923.51   45.50
  -3   0  -1  941.01   45.00
  -3   0  -1  914.11   45.10
  -3   0  -1  918.11   45.20
  -3   0  -1  934.61   44.90
  -3   0  -1  897.21   45.30
  -3   0  -1  900.11   45.30
  -3   0  -1 1030.80   45.70
  -3   0  -1  838.92   45.20
  -3   0  -1  969.60   45.00
  -3   0  -1  841.42   46.10
   3   0   1  965.00   45.30
   3   0   1  867.71   45.40
   3   0   1  888.91   45.20
   3   0   1  917.91   45.80
   3   0   1  854.81   45.10
   3   0   1  926.61   45.20
   3   0   1  890.11   45.40
   3   0   1  954.80   45.10
   3   0   1  927.41   45.40
   3   0   1  879.41   45.10
   3   0   1  980.20   45.00
   3   0   1  913.31   45.00
  -4   0  -1  162.58    8.30
  -4   0  -1  167.18    8.90
  -4   0  -1  141.59    9.60
  -4   0  -1  158.98    8.20
  -4   0  -1  166.28    8.20
  -4   0  -1  137.49    8.50
  -4   0  -1  157.68    8.70
  -4   0  -1  177.68    9.20
  -4   0  -1  161.28    8.30
  -4   0  -1  167.98    8.30
   4   0   1  174.48    8.20
   4   0   1  158.28    8.50
   4   0   1  169.48    8.10
   4   0   1  159.58    8.80
   4   0   1  167.98    8.70
   4   0   1  168.38    8.30
   4   0   1  178.48    8.20
   4   0   1  155.58    8.30
   4   0   1  164.48    8.90
   4   0   1  160.68    8.50
   4   0   1  168.38    8.90
   4   0   1  166.38    8.30
  -5   0  -1  203.18   10.60
  -5   0  -1  172.08    8.80
  -5   0  -1  169.78    8.90
  -5   0  -1  185.68    8.90
  -5   0  -1  153.18   10.60
  -5   0  -1  163.48    8.90
  -5   0  -1  173.68    9.90
  -5   0  -1  171.18    9.40
   5   0   1  177.68    9.60
   5   0   1  179.98    9.60
   5   0   1  178.08    9.40
   5   0   1  183.88    8.80
   5   0   1  182.58    8.60
   5   0   1  177.48    8.60
   5   0   1  156.38    9.10
   5   0   1  173.78    8.90
   5   0   1  166.18    9.10
   5   0   1  167.28    9.60
   5   0   1  159.48    8.90
  -6   0  -1   26.80    3.20
  -6   0  -1   29.60    1.90
  -6   0  -1   30.90    3.80
  -6   0  -1   27.30    2.60
  -6   0  -1   29.00    1.80
  -6   0  -1   27.30    1.80
  -6   0  -1   23.60    3.50
   6   0   1   30.20    1.90
   6   0   1   28.20    2.00
   6   0   1   27.10    2.20
   6   0   1   30.20    2.70
   6   0   1   29.80    3.10
   6   0   1   26.60    2.90
   6   0   1   29.80    3.00
   6   0   1   28.10    2.20
   6   0   1   24.40    2.00
  -7   0  -1  109.09    7.50
  -7   0  -1  119.69    5.90
  -7   0  -1  113.09    6.70
  -7   0  -1  100.99    8.50
  -7   0  -1  111.19    8.00
  -7   0  -1  105.69    5.70
   7   0   1  100.49    6.00
   7   0   1  111.89    6.30
   7   0   1  108.29    7.20
   7   0   1   95.89    6.30
   7   0   1  109.09    6.90
   7   0   1  115.59    5.90
   7   0   1  112.19    6.00
   7   0   1  118.99    6.70
   7   0   1  113.39    6.90
   7   0   1  104.09    6.30
  -8   0  -1    0.70    0.50
  -8   0  -1    1.20    2.00
  -8   0  -1    1.80    2.30
  -8   0  -1   -0.20    1.70
   8   0   1    1.50    1.40
   8   0   1    1.00    1.80
   8   0   1   -0.10    1.00
   8   0   1   -0.50    0.70
   8   0   1    0.50    1.40
   8   0   1    0.70    0.80
   8   0   1   -0.50    1.10
   8   0   1    0.90    1.00
   8   0   1    0.90    0.90
  -9   0  -1   35.80    5.70
  -9   0  -1   35.60    2.20
  -9   0  -1   39.20    5.40
  -9   0  -1   33.50    4.40
   9   0   1   36.60    3.30
   9   0   1   33.40    3.10
   9   0   1   38.90    4.00
   9   0   1   37.60    3.80
   9   0   1   34.10    4.00
   9   0   1   34.30    2.60
   9   0   1   35.30    2.80
   9   0   1   31.00    2.60
   9   0   1   33.10    4.10
 -10   0  -1   32.60    6.20
 -10   0  -1   45.70    6.20
 -10   0  -1   44.10    5.60
  10   0   1   41.80    3.10
  10   0   1   44.40    3.40
  10   0   1   45.70    3.30
  10   0   1   47.50    4.20
  10   0   1   44.80    5.00
  10   0   1   49.10    4.60
  10   0   1   45.00    4.00
 -11   0  -1   11.50    4.70
 -11   0  -1   22.80    5.00
 -11   0  -1   13.40    3.90
  11   0   1   10.50    3.40
  11   0   1   13.70    2.10
  11   0   1   14.90    2.80
  11   0   1   10.70    1.90
  12  -1  -1    3.20    2.80
  12  -1  -1    0.60    1.10
  12  -1  -1    2.50    2.00
  12  -1  -1    1.60    1.20
 -12   1   1    5.80    3.00
 -12   1   1   13.60    4.40
  11  -1  -1   26.40    2.60
  11  -1  -1   29.10    2.70
  11  -1  -1   32.80    3.50
  11  -1  -1   25.20    3.40
  11  -1  -1   29.50    4.30
 -11   1   1   32.40    5.30
 -11   1   1   37.00    6.10
  10  -1  -1   88.69    5.20
  10  -1  -1   84.89    5.10
  10  -1  -1   86.49    6.70
  10  -1  -1   91.09    5.00
  10  -1  -1   85.69    5.70
  10  -1  -1   80.59    5.70
 -10   1   1   93.39    8.60
 -10   1   1   83.49    7.30
   9  -1  -1  143.99    7.30
   9  -1  -1  144.39    7.90
   9  -1  -1  139.79    7.90
   9  -1  -1  147.09    8.20
   9  -1  -1  140.59    7.50
   9  -1  -1  141.69    8.80
   9  -1  -1  136.79    7.40
   9  -1  -1  133.09    8.00
  -9   1   1  136.99    7.00
  -9   1   1  143.09   10.50
  -9   1   1  127.09    9.40
  -9   1   1  132.69    9.00
  -9   1   1  114.19   10.50
   8  -1  -1   12.60    1.60
   8  -1  -1   13.40    1.30
   8  -1  -1   13.20    1.40
   8  -1  -1   12.10    2.30
   8  -1  -1   11.80    1.80
   8  -1  -1   11.30    1.80
   8  -1  -1   11.50    1.60
   8  -1  -1   12.20    1.70
   8  -1  -1   12.60    1.30
   8  -1  -1   11.20    1.30
   8  -1  -1   14.50    1.90
  -8   1   1   11.50    1.60
  -8   1   1   10.40    3.20
  -8   1   1   16.20    1.90
  -8   1   1   11.60    2.70
  -8   1   1   11.80    1.00
  -8   1   1   14.10    3.50
   7  -1  -1   35.20    2.10
   7  -1  -1   38.90    2.90
   7  -1  -1   38.40    3.50
   7  -1  -1   35.20    2.30
   7  -1  -1   37.90    2.30
   7  -1  -1   28.50    2.60
   7  -1  -1   35.20    2.70
   7  -1  -1   36.20    2.30
   7  -1  -1   35.40    2.20
   7  -1  -1   33.80    2.60
   7  -1  -1   33.20    2.60
   7  -1  -1   37.40    2.60
   7  -1  -1   39.90    3.10
  -7   1   1   29.10    4.20
  -7   1   1   35.60    4.40
  -7   1   1   33.00    2.90
  -7   1   1   34.40    2.70
  -7   1   1   38.00    2.20
  -7   1   1   33.70    2.00
  -7   1   1   33.90    2.60
  -7   1   1   32.80    3.50
   6  -1  -1   40.20    2.90
   6  -1  -1   49.70    2.60
   6  -1  -1   50.49    2.80
   6  -1  -1   43.80    2.60
   6  -1  -1   43.00    3.00
   6  -1  -1   44.00    3.00
   6  -1  -1   48.20    3.30
   6  -1  -1   50.49    3.60
   6  -1  -1   46.70    3.10
   6  -1  -1   47.40    2.60
   6  -1  -1   46.10    2.70
   6  -1  -1   40.20    2.90
   6  -1  -1   47.30    3.00
  -6   1   1   43.90    3.30
  -6   1   1   44.00    4.40
  -6   1   1   44.20    3.20
  -6   1   1   47.80    2.60
  -6   1   1   42.90    2.50
  -6   1   1   44.70    2.90
  -6   1   1   46.10    3.00
  -6   1   1   41.70    3.70
  -6   1   1   36.40    4.30
   5  -1  -1    4.70    0.60
   5  -1  -1    4.00    0.80
   5  -1  -1    5.70    1.00
   5  -1  -1    6.30    1.00
   5  -1  -1    3.90    0.90
   5  -1  -1    5.50    0.80
   5  -1  -1    5.30    0.70
   5  -1  -1    4.60    0.60
   5  -1  -1    5.60    1.30
   5  -1  -1    4.20    0.80
   5  -1  -1    5.00    0.90
   5  -1  -1    4.30    0.60
   5  -1  -1    4.10    0.80
   5  -1  -1    5.20    0.60
  -5   1   1    7.00    1.30
  -5   1   1    5.00    0.80
  -5   1   1    4.10    0.70
  -5   1   1    5.30    0.50
  -5   1   1    3.80    0.80
  -5   1   1    6.70    2.10
  -5   1   1    4.20    1.30
  -5   1   1    4.60    1.60
  -5   1   1    4.80    0.60
   4  -1  -1  237.08   12.40
   4  -1  -1  240.08   12.00
   4  -1  -1  240.08   12.10
   4  -1  -1  238.58   12.10
   4  -1  -1  239.68   12.10
   4  -1  -1  237.38   11.90
   4  -1  -1  220.38   12.20
   4  -1  -1  253.17   12.30
   4  -1  -1  235.78   11.90
   4  -1  -1  231.58   11.90
   4  -1  -1  250.67   12.10
   4  -1  -1  256.27   11.90
   4  -1  -1  234.18   12.10
   4  -1  -1  253.67   11.90
   4  -1  -1  230.58   12.10
  -4   1   1  252.37   13.20
  -4   1   1  242.38   12.10
  -4   1   1  231.98   12.10
  -4   1   1  250.27   12.00
  -4   1   1  231.98   12.20
  -4   1   1  244.68   12.50
  -4   1   1  249.68   12.20
  -4   1   1  227.18   11.90
  -4   1   1  222.68   12.70
   3  -1  -1   43.30    2.30
   3  -1  -1   40.20    2.30
   3  -1  -1   44.10    2.70
   3  -1  -1   46.10    2.30
   3  -1  -1   46.10    2.40
   3  -1  -1   47.80    2.20
   3  -1  -1   44.40    2.60
   3  -1  -1   40.00    2.50
   3  -1  -1   41.30    2.30
   3  -1  -1   43.00    2.40
   3  -1  -1   39.10    2.40
   3  -1  -1   42.90    2.30
   3  -1  -1   44.60    2.30
   3  -1  -1   41.70    2.40
   3  -1  -1   46.40    2.30
  -3   1   1   41.50    2.20
  -3   1   1   42.80    2.70
  -3   1   1   41.40    2.40
  -3   1   1   42.30    2.40
  -3   1   1   43.00    2.50
  -3   1   1   43.00    2.20
  -3   1   1   46.10    2.20
  -3   1   1   43.90    2.30
  -3   1   1   40.20    2.40
  -3   1   1   42.10    3.20
  -3   1   1   39.60    2.90
  -3   1   1   41.60    2.30
   2  -1  -1 1498.35   81.09
   2  -1  -1 1769.62   81.39
   2  -1  -1 1611.04   81.19
   2  -1  -1 1580.34   81.09
   2  -1  -1 1690.23   81.39
   2  -1  -1 1808.12   81.59
   2  -1  -1 1671.63   81.79
   2  -1  -1 1686.03   81.29
   2  -1  -1 1679.93   81.29
   2  -1  -1 1791.62   81.99
   2  -1  -1 1692.53   83.19
   2  -1  -1 1522.15   81.19
   2  -1  -1 1707.53   81.49
  -2   1   1 1692.73   81.69
  -2   1   1 1530.85   81.29
  -2   1   1 1734.43   81.39
  -2   1   1 1646.04   82.79
  -2   1   1 1809.42   83.49
  -2   1   1 1583.94   81.49
  -2   1   1 1767.32   81.39
  -2   1   1 1545.55   81.29
  -2   1   1 1615.24   81.59
  -2   1   1 1808.62   81.49
  -2   1   1 1713.73   82.19
  -2   1   1 1504.75   82.49
  -2   1   1 1498.25   81.39
  -2   1   1 1599.74   81.19
   1  -1  -1  168.88    8.40
   1  -1  -1  178.38    8.80
   1  -1  -1  169.08    8.40
   1  -1  -1  175.78    8.40
   1  -1  -1  178.78    8.50
   1  -1  -1  159.78    8.40
   1  -1  -1  176.58    8.40
   1  -1  -1  169.88    8.40
   1  -1  -1  149.09    8.60
   1  -1  -1  172.18    8.40
   1  -1  -1  173.68    8.40
   1  -1  -1  170.58    8.40
   1  -1  -1  165.48    8.40
   1  -1  -1  181.88    8.40
   1  -1  -1  167.18    8.60
   1  -1  -1  181.58    8.50
  -1   1   1  180.08    8.50
  -1   1   1  162.88    8.40
  -1   1   1  168.98    8.40
  -1   1   1  178.08    8.40
  -1   1   1  175.28    8.40
  -1   1   1  174.28    8.40
  -1   1   1  170.28    8.40
  -1   1   1  175.18    8.40
  -1   1   1  168.18    8.40
  -1   1   1  161.28    8.70
  -1   1   1  173.08    8.50
  -1   1   1  147.09    8.60
  -1   1   1  158.88    8.40
   0  -1  -1   60.99    3.10
   0  -1  -1   59.79    3.00
   0  -1  -1   55.29    2.90
   0  -1  -1   53.39    3.00
   0  -1  -1   59.39    2.90
   0  -1  -1   53.69    3.10
   0  -1  -1   50.59    2.90
   0  -1  -1   57.79    3.20
   0  -1  -1   58.19    2.90
   0  -1  -1   57.49    2.90
   0  -1  -1   62.19    3.00
   0  -1  -1   53.49    3.00
   0  -1  -1   53.79    2.90
   0   1   1   58.99    2.90
   0   1   1   55.39    2.90
   0   1   1   57.39    2.90
   0   1   1   56.19    2.90
   0   1   1   58.69    2.90
   0   1   1   56.79    2.90
   0   1   1   60.49    3.10
   0   1   1   50.39    3.00
   0   1   1   65.79    3.10
   0   1   1   55.79    3.10
   0   1   1   53.19    3.10
   0   1   1   55.29    3.00
   0   1   1   58.19    2.90
   0   1   1   56.49    2.90
   1   1   1 9999.00  467.45
   1   1   1 8993.10  464.95
  -2  -1  -1 2925.61  140.49
  -2  -1  -1 2831.22  141.79
  -2  -1  -1 2599.24  140.29
  -2  -1  -1 2855.21  143.29
  -2  -1  -1 2936.11  142.39
  -2  -1  -1 2694.33  140.89
  -2  -1  -1 2860.91  140.09
  -2  -1  -1 2972.50  140.59
  -2  -1  -1 2529.05  140.19
   2   1   1 3083.19  140.39
   2   1   1 2930.81  140.49
   2   1   1 3109.29  140.19
   2   1   1 2861.71  141.89
   2   1   1 2681.03  141.39
   2   1   1 2898.21  140.69
   2   1   1 2834.72  142.69
   2   1   1 2756.72  140.59
   2   1   1 3117.39  143.79
   2   1   1 2896.51  142.99
   2   1   1 2769.22  140.19
  -3  -1  -1   -0.20    0.80
  -3  -1  -1    0.80    0.70
  -3  -1  -1    0.10    0.20
  -3  -1  -1    0.00    0.20
  -3  -1  -1    0.40    0.80
  -3  -1  -1    0.10    0.30
  -3  -1  -1    0.10    0.40
  -3  -1  -1    0.00    0.30
  -3  -1  -1    0.20    0.20
  -3  -1  -1    0.70    0.60
   3   1   1    0.00    0.40
   3   1   1    0.30    0.60
   3   1   1   -0.10    0.90
   3   1   1    0.00    0.20
   3   1   1    0.10    0.60
   3   1   1    1.40    0.90
   3   1   1    0.00    0.20
   3   1   1    0.30    0.30
   3   1   1   -0.50    0.40
   3   1   1    0.40    0.80
   3   1   1    0.10    0.40
  -4  -1  -1    6.90    0.80
  -4  -1  -1    7.30    1.10
  -4  -1  -1   11.40    2.20
  -4  -1  -1    7.80    0.70
  -4  -1  -1    8.20    0.80
  -4  -1  -1    9.80    1.70
  -4  -1  -1    7.60    0.70
  -4  -1  -1    6.70    1.20
  -4  -1  -1    7.20    1.90
   4   1   1    8.00    0.70
   4   1   1    7.70    1.00
   4   1   1    8.00    0.90
   4   1   1    6.80    1.00
   4   1   1    9.00    1.70
   4   1   1    8.30    1.50
   4   1   1    7.60    0.90
   4   1   1    7.10    1.50
   4   1   1    6.70    1.20
  -5  -1  -1   95.09    6.30
  -5  -1  -1   86.19    5.30
  -5  -1  -1   82.79    4.50
  -5  -1  -1   86.29    4.60
  -5  -1  -1   72.69    6.30
  -5  -1  -1   88.79    5.80
   5   1   1   86.39    5.70
   5   1   1   83.79    5.60
   5   1   1   84.59    4.70
   5   1   1   88.69    5.30
   5   1   1   91.49    5.70
   5   1   1   86.29    4.70
   5   1   1   93.99    4.60
   5   1   1   77.59    4.90
   5   1   1   83.29    4.90
  -6  -1  -1  174.38    8.70
  -6  -1  -1  168.58   10.10
  -6  -1  -1  183.08   10.70
  -6  -1  -1  173.28    9.60
  -6  -1  -1  166.78    8.60
  -6  -1  -1  146.19   11.00
   6   1   1  174.88    9.80
   6   1   1  163.18    9.80
   6   1   1  163.08    9.40
   6   1   1  176.08    9.10
   6   1   1  168.88    9.70
   6   1   1  161.18    9.10
   6   1   1  166.58    8.80
   6   1   1  174.08    8.70
  -7  -1  -1  180.58    9.40
  -7  -1  -1  194.08   12.00
  -7  -1  -1  184.68   11.30
  -7  -1  -1  166.38   12.50
  -7  -1  -1  188.18    9.60
  -7  -1  -1  167.38   11.50
   7   1   1  177.08    9.70
   7   1   1  196.38   10.90
   7   1   1  183.48   10.10
   7   1   1  192.18   10.90
   7   1   1  191.48    9.60
   7   1   1  195.68   10.50
   7   1   1  182.58   10.10
   7   1   1  178.68   10.80
  -8  -1  -1    0.30    1.80
  -8  -1  -1    0.70    2.30
  -8  -1  -1   -0.20    0.50
  -8  -1  -1   -0.90    1.80
   8   1   1   -1.70    0.80
   8   1   1   -1.00    1.50
   8   1   1    0.70    1.90
   8   1   1    2.10    1.20
   8   1   1   -1.20    1.00
   8   1   1   -0.20    0.70
   8   1   1   -1.40    1.50
   8   1   1   -0.80    0.70
  -9  -1  -1   -0.30    2.20
  -9  -1  -1    0.90    2.00
  -9  -1  -1    2.50    2.70
   9   1   1   -0.30    1.30
   9   1   1   -0.50    0.90
   9   1   1   -0.80    0.80
   9   1   1   -0.50    0.90
   9   1   1    1.00    1.80
   9   1   1   -2.10    1.10
   9   1   1    0.50    2.40
   9   1   1   -0.70    1.70
 -10  -1  -1   18.80    5.30
 -10  -1  -1   18.40    4.20
 -10  -1  -1   25.50    5.20
  10   1   1   17.60    2.20
  10   1   1   15.00    3.00
  10   1   1   22.20    3.10
  10   1   1   18.90    2.30
  10   1   1   22.90    4.10
  12  -2  -1    1.70    1.90
  12  -2  -1    1.80    1.20
  12  -2  -1    1.40    2.50
  12  -2  -1    0.90    1.10
 -12   2   1    6.90    4.00
 -12   2   1    2.90    2.80
  11  -2  -1   32.60    3.70
  11  -2  -1   31.80    2.70
  11  -2  -1   31.30    2.70
  11  -2  -1   30.30    4.20
  11  -2  -1   29.60    3.40
 -11   2   1   34.40    5.40
 -11   2   1   36.20    6.10
  10  -2  -1  126.99    6.80
  10  -2  -1  117.59    7.40
  10  -2  -1  118.89    7.30
  10  -2  -1  119.39    6.60
  10  -2  -1  126.09    8.10
  10  -2  -1  115.99    6.80
 -10   2   1  115.89    8.90
 -10   2   1  123.59   10.20
   9  -2  -1  168.08    9.80
   9  -2  -1  178.48    9.30
   9  -2  -1  176.88    9.40
   9  -2  -1  163.18    9.30
   9  -2  -1  173.58    9.80
   9  -2  -1  183.78    9.90
   9  -2  -1  183.68   10.50
   9  -2  -1  187.48    9.60
  -9   2   1  181.28   12.50
  -9   2   1  175.78    9.00
  -9   2   1  177.78   10.30
  -9   2   1  172.68   11.40
   8  -2  -1    3.50    0.90
   8  -2  -1    3.10    1.00
   8  -2  -1    3.40    1.10
   8  -2  -1    3.60    1.10
   8  -2  -1    1.80    0.70
   8  -2  -1    2.20    0.80
   8  -2  -1    3.40    0.80
   8  -2  -1    4.90    1.00
   8  -2  -1    4.40    1.80
   8  -2  -1    2.20    0.70
   8  -2  -1    3.60    1.10
  -8   2   1    4.60    1.50
  -8   2   1    3.60    2.40
  -8   2   1    3.80    0.80
  -8   2   1    1.40    1.60
  -8   2   1    2.30    0.60
  -8   2   1    2.60    0.80
   7  -2  -1  118.59    6.30
   7  -2  -1  100.79    6.50
   7  -2  -1  118.89    6.40
   7  -2  -1  117.99    6.50
   7  -2  -1  126.09    6.80
   7  -2  -1  122.39    6.40
   7  -2  -1  119.09    6.10
   7  -2  -1  120.39    6.60
   7  -2  -1  106.19    6.20
   7  -2  -1  120.59    6.20
   7  -2  -1  117.99    6.60
   7  -2  -1  114.79    7.00
   7  -2  -1  121.09    6.40
  -7   2   1  115.99    8.50
  -7   2   1  118.89    6.50
  -7   2   1  112.89    6.50
  -7   2   1  114.69    6.00
  -7   2   1  123.29    7.10
  -7   2   1  119.69    6.20
  -7   2   1  109.09    7.60
  -7   2   1  116.99    6.60
   6  -2  -1    9.60    1.60
   6  -2  -1    9.90    0.90
   6  -2  -1    7.30    1.00
   6  -2  -1    7.10    0.90
   6  -2  -1    8.20    1.10
   6  -2  -1    7.20    0.90
   6  -2  -1    7.40    1.10
   6  -2  -1    6.70    0.90
   6  -2  -1    7.20    1.10
   6  -2  -1    7.90    1.20
   6  -2  -1    8.80    0.90
   6  -2  -1   10.10    1.10
   6  -2  -1    7.60    1.10
   6  -2  -1    8.90    0.90
  -6   2   1    9.60    1.70
  -6   2   1    7.90    0.80
  -6   2   1    9.30    0.90
  -6   2   1    8.40    1.10
  -6   2   1    8.70    1.10
  -6   2   1    9.70    2.70
  -6   2   1    6.70    0.90
  -6   2   1    6.30    1.80
   5  -2  -1  178.78    8.90
   5  -2  -1  164.98    8.80
   5  -2  -1  153.18    8.30
   5  -2  -1  172.88    8.40
   5  -2  -1  167.18    8.60
   5  -2  -1  173.78    8.30
   5  -2  -1  167.48    8.50
   5  -2  -1  158.58    8.40
   5  -2  -1  157.18    8.50
   5  -2  -1  162.38    8.50
   5  -2  -1  175.68    8.30
   5  -2  -1  165.98    8.30
   5  -2  -1  147.49    8.50
  -5   2   1  153.68    9.20
  -5   2   1  165.78    8.40
  -5   2   1  178.78    9.10
  -5   2   1  161.58    8.30
  -5   2   1  158.88    8.30
  -5   2   1  150.08    8.50
  -5   2   1  162.08    8.60
  -5   2   1  167.38    8.50
  -5   2   1  166.68    9.80
   4  -2  -1    4.50    0.90
   4  -2  -1    3.90    0.70
   4  -2  -1    5.60    0.60
   4  -2  -1    4.40    0.70
   4  -2  -1    3.70    0.60
   4  -2  -1    4.70    0.60
   4  -2  -1    4.20    0.50
   4  -2  -1    5.20    0.90
   4  -2  -1    5.70    0.60
   4  -2  -1    4.40    0.50
   4  -2  -1    4.60    0.70
  -4   2   1    4.20    0.60
  -4   2   1    6.30    1.70
  -4   2   1    4.10    0.70
  -4   2   1    4.90    0.60
  -4   2   1    5.00    0.40
  -4   2   1    3.80    0.60
  -4   2   1    4.90    1.10
  -4   2   1    5.00    0.70
  -4   2   1    4.30    0.50
  -4   2   1    3.70    0.70
  -4   2   1    5.10    0.60
  -4   2   1    5.70    1.10
  -4   2   1    4.90    0.50
   3  -2  -1  391.26   19.70
   3  -2  -1  385.86   19.70
   3  -2  -1  393.36   19.70
   3  -2  -1  416.86   19.60
   3  -2  -1  397.86   19.80
   3  -2  -1  380.26   19.60
   3  -2  -1  423.36   20.10
   3  -2  -1  370.76   19.70
   3  -2  -1  394.36   19.60
   3  -2  -1  413.16   19.60
  -3   2   1  403.26   19.70
  -3   2   1  406.56   19.60
  -3   2   1  390.76   19.50
  -3   2   1  374.96   20.00
  -3   2   1  363.46   20.10
  -3   2   1  386.16   19.70
  -3   2   1  420.56   20.50
  -3   2   1  363.36   19.70
  -3   2   1  395.76   19.50
  -3   2   1  408.06   19.70
  -3   2   1  411.86   19.60
  -3   2   1  439.26   19.50
   2  -2  -1  765.22   37.70
   2  -2  -1  747.03   37.20
   2  -2  -1  745.93   37.40
   2  -2  -1  738.83   37.20
   2  -2  -1  759.62   37.20
   2  -2  -1  641.74   37.50
   2  -2  -1  806.72   37.20
   2  -2  -1  745.03   37.20
   2  -2  -1  758.52   37.20
   2  -2  -1  784.12   37.60
   2  -2  -1  804.62   37.20
   2  -2  -1  834.12   37.10
   2  -2  -1  746.23   37.20
  -2   2   1  766.62   37.20
  -2   2   1  785.82   37.80
  -2   2   1  780.92   37.20
  -2   2   1  758.22   37.60
  -2   2   1  722.23   37.20
  -2   2   1  773.92   37.30
  -2   2   1  743.23   37.40
  -2   2   1  720.33   37.40
  -2   2   1  698.63   37.30
  -2   2   1  739.63   37.20
  -2   2   1  785.22   37.20
  -2   2   1  758.12   37.20
  -2   2   1  790.22   37.80
   1  -2  -1 1772.22   78.79
   1  -2  -1 1383.26   79.19
   1  -2  -1 1672.73   77.29
   1  -2  -1 1603.04   77.89
   1  -2  -1 1612.24   78.69
   1  -2  -1 1597.44   77.39
   1  -2  -1 1693.93   78.09
   1  -2  -1 1394.06   76.89
   1  -2  -1 1680.83   77.19
   1  -2  -1 1554.54   77.39
   1  -2  -1 1448.66   77.09
   1  -2  -1 1600.74   78.09
   1  -2  -1 1568.64   77.39
   1  -2  -1 1644.44   77.39
  -1   2   1 1547.15   77.19
  -1   2   1 1560.94   77.09
  -1   2   1 1498.65   77.09
  -1   2   1 1614.84   77.19
  -1   2   1 1558.14   77.89
  -1   2   1 1484.45   76.89
  -1   2   1 1600.44   78.49
  -1   2   1 1615.74   78.09
  -1   2   1 1622.54   78.29
  -1   2   1 1534.15   78.49
  -1   2   1 1545.55   78.19
  -1   2   1 1436.66   77.09
   0  -2  -1  714.03   35.70
   0  -2  -1  647.94   36.00
   0  -2  -1  714.83   35.70
   0  -2  -1  761.72   35.90
   0  -2  -1  742.13   35.80
   0  -2  -1  732.03   36.10
   0  -2  -1  742.53   35.90
   0  -2  -1  724.93   36.00
   0  -2  -1  716.53   35.80
   0  -2  -1  771.12   36.80
   0  -2  -1  688.73   36.10
   0  -2  -1  783.72   36.80
   0  -2  -1  763.32   36.00
   0   2   1  729.33   35.80
   0   2   1  690.33   36.00
   0   2   1  734.33   36.20
   0   2   1  722.63   35.80
   0   2   1  761.22   37.10
   0   2   1  744.53   35.90
   0   2   1  713.03   35.90
   0   2   1  706.73   35.90
   0   2   1  743.43   35.70
   0   2   1  706.63   36.00
  -1  -2  -1  889.91   43.00
  -1  -2  -1  894.61   42.60
  -1  -2  -1  850.71   42.90
  -1  -2  -1  792.22   42.70
  -1  -2  -1  877.81   43.10
  -1  -2  -1  858.11   42.90
  -1  -2  -1  867.01   42.50
  -1  -2  -1  838.02   43.80
  -1  -2  -1  771.82   42.50
  -1  -2  -1  824.22   42.90
  -1  -2  -1  975.90   44.80
  -1  -2  -1  809.32   42.50
  -1  -2  -1  845.52   43.30
   1   2   1  880.21   42.70
   1   2   1  869.31   43.10
   1   2   1  885.41   42.60
   1   2   1  856.11   42.90
   1   2   1  883.91   42.70
   1   2   1  854.51   43.00
   1   2   1  912.41   42.60
   1   2   1  989.90   43.90
  -2  -2  -1  890.81   47.40
  -2  -2  -1 1026.70   47.10
  -2  -2  -1  829.22   47.70
  -2  -2  -1  951.20   47.20
  -2  -2  -1 1007.70   48.40
  -2  -2  -1  995.90   47.30
  -2  -2  -1  942.71   47.30
  -2  -2  -1  946.91   47.60
  -2  -2  -1  937.71   47.30
  -2  -2  -1  995.10   47.90
  -2  -2  -1  930.41   47.20
   2   2   1  944.21   47.40
   2   2   1  933.51   47.70
   2   2   1  984.30   47.60
   2   2   1  962.90   47.80
   2   2   1  968.60   47.90
   2   2   1  942.61   47.20
   2   2   1 1033.40   47.10
   2   2   1  958.60   47.20
   2   2   1 1029.90   47.30
  -3  -2  -1   13.50    1.10
  -3  -2  -1   15.00    1.50
  -3  -2  -1   18.80    2.00
  -3  -2  -1   13.70    2.10
  -3  -2  -1   15.20    1.00
  -3  -2  -1   15.80    1.00
  -3  -2  -1   13.60    1.30
  -3  -2  -1   15.00    1.70
  -3  -2  -1   17.00    1.90
   3   2   1   13.00    1.80
   3   2   1   15.60    2.00
   3   2   1   16.70    1.30
   3   2   1   14.90    1.30
   3   2   1   16.00    1.00
   3   2   1   14.30    1.70
   3   2   1   15.40    1.80
   3   2   1   16.40    2.00
   3   2   1   14.40    1.20
   3   2   1   14.20    1.20
  -4  -2  -1    1.40    0.50
  -4  -2  -1    0.50    1.30
  -4  -2  -1    1.00    0.40
  -4  -2  -1    1.50    1.20
  -4  -2  -1    1.50    0.90
  -4  -2  -1    2.00    1.50
  -4  -2  -1    1.00    0.70
   4   2   1    1.10    0.60
   4   2   1    2.00    0.70
   4   2   1    1.70    1.40
   4   2   1    1.40    1.00
   4   2   1    0.80    0.60
   4   2   1    2.10    1.30
   4   2   1    1.70    0.20
   4   2   1    0.70    0.30
   4   2   1    2.10    0.60
   4   2   1    1.40    1.30
  -5  -2  -1   47.40    4.00
  -5  -2  -1   45.90    2.50
  -5  -2  -1   45.20    3.50
  -5  -2  -1   49.10    4.30
  -5  -2  -1   47.60    2.70
  -5  -2  -1   40.20    4.50
   5   2   1   46.50    3.70
   5   2   1   50.49    4.20
   5   2   1   45.90    4.10
   5   2   1   43.20    2.80
   5   2   1   43.80    3.00
   5   2   1   45.80    3.10
   5   2   1   43.70    2.80
   5   2   1   44.20    3.80
  -6  -2  -1  308.17   15.40
  -6  -2  -1  312.77   17.20
  -6  -2  -1  312.67   16.70
  -6  -2  -1  325.17   17.60
  -6  -2  -1  312.67   15.60
  -6  -2  -1  281.87   18.40
   6   2   1  315.37   16.10
   6   2   1  324.57   17.00
   6   2   1  318.57   16.50
   6   2   1  304.07   15.70
   6   2   1  318.37   16.90
   6   2   1  305.07   16.90
   6   2   1  293.27   16.00
   6   2   1  299.87   15.80
  -7  -2  -1    0.40    1.60
  -7  -2  -1    0.50    2.00
  -7  -2  -1    0.50    2.00
  -7  -2  -1    0.30    0.50
   7   2   1    0.00    1.80
   7   2   1   -2.00    1.80
   7   2   1    0.50    1.60
   7   2   1    0.80    1.00
   7   2   1    0.40    0.60
   7   2   1    0.40    0.80
  -8  -2  -1   13.90    3.50
  -8  -2  -1   10.80    1.00
  -8  -2  -1   11.70    3.70
  -8  -2  -1   11.60    3.10
   8   2   1    9.40    2.90
   8   2   1   12.60    2.90
   8   2   1   13.80    1.60
   8   2   1   10.20    1.90
   8   2   1    7.40    1.50
   8   2   1   11.90    1.60
   8   2   1    9.40    2.50
  -9  -2  -1    8.50    3.90
  -9  -2  -1   17.90    4.00
  -9  -2  -1   10.30    3.10
   9   2   1    5.80    2.40
   9   2   1    6.90    1.90
   9   2   1    6.80    2.10
   9   2   1    7.70    2.70
   9   2   1    5.40    1.90
   9   2   1    6.90    3.20
   9   2   1   10.60    1.70
   9   2   1    7.30    1.60
 -10  -2  -1   18.20    4.50
 -10  -2  -1   15.30    4.90
  10   2   1   18.20    2.90
  10   2   1   16.40    2.10
  10   2   1   21.10    2.50
  10   2   1   18.50    4.10
  10   2   1    9.90    4.50
  12  -3  -1   13.20    1.90
  12  -3  -1   15.50    3.20
  12  -3  -1    9.70    2.50
  12  -3  -1   10.00    1.80
 -12   3   1   17.50    4.20
 -12   3   1   18.30    5.30
  11  -3  -1    6.30    2.40
  11  -3  -1    7.30    1.50
  11  -3  -1    7.50    1.30
  11  -3  -1    6.50    1.70
  11  -3  -1    3.20    1.20
  11  -3  -1    7.00    2.00
 -11   3   1   10.70    4.40
 -11   3   1    7.40    2.90
  10  -3  -1    6.30    1.70
  10  -3  -1    6.60    1.30
  10  -3  -1    8.50    1.90
  10  -3  -1   10.70    2.60
  10  -3  -1    7.60    1.20
  10  -3  -1    6.00    1.30
 -10   3   1   14.50    2.50
 -10   3   1   11.90    3.20
 -10   3   1   11.70    4.10
 -10   3   1    9.30    1.00
   9  -3  -1  153.88    8.80
   9  -3  -1  172.58    9.00
   9  -3  -1  160.98    9.30
   9  -3  -1  169.28    9.70
   9  -3  -1  170.98    8.70
   9  -3  -1  161.78    8.80
   9  -3  -1  162.48    9.20
  -9   3   1  169.48    9.90
  -9   3   1  157.58   10.70
  -9   3   1  174.18   11.90
  -9   3   1  169.08    8.50
   8  -3  -1  224.58   11.90
   8  -3  -1  222.08   11.60
   8  -3  -1  238.78   11.90
   8  -3  -1  228.58   11.70
   8  -3  -1  226.18   12.00
   8  -3  -1  233.28   12.50
   8  -3  -1  230.78   11.60
   8  -3  -1  217.28   12.00
   8  -3  -1  231.08   11.80
  -8   3   1  228.48   14.20
  -8   3   1  226.68   12.00
  -8   3   1  206.28   13.10
  -8   3   1  220.78   12.60
  -8   3   1  224.28   11.70
  -8   3   1  219.38   11.40
  -8   3   1  235.28   11.60
   7  -3  -1  246.08   13.20
   7  -3  -1  239.18   12.80
   7  -3  -1  253.17   12.90
   7  -3  -1  249.58   12.70
   7  -3  -1  249.88   12.50
   7  -3  -1  244.38   12.80
   7  -3  -1  236.58   12.60
   7  -3  -1  244.88   12.70
   7  -3  -1  268.87   12.50
   7  -3  -1  226.38   12.90
  -7   3   1  263.07   12.60
  -7   3   1  255.87   12.60
  -7   3   1  246.28   12.90
  -7   3   1  235.38   12.40
  -7   3   1  257.77   13.60
  -7   3   1  255.37   12.80
  -7   3   1  255.47   14.90
  -7   3   1  222.78   13.80
   6  -3  -1   53.99    2.80
   6  -3  -1   49.50    3.60
   6  -3  -1   47.40    2.90
   6  -3  -1   49.00    3.00
   6  -3  -1   50.69    3.20
   6  -3  -1   44.30    2.80
   6  -3  -1   49.50    2.80
   6  -3  -1   51.09    3.40
   6  -3  -1   43.20    3.00
   6  -3  -1   45.70    3.00
  -6   3   1   49.60    2.90
  -6   3   1   48.00    2.90
  -6   3   1   55.99    3.80
  -6   3   1   50.99    3.10
  -6   3   1   50.49    2.90
  -6   3   1   48.50    2.80
  -6   3   1   45.00    3.10
  -6   3   1   47.40    2.70
  -6   3   1   49.30    4.60
  -6   3   1   43.50    3.80
   5  -3  -1  900.41   44.10
   5  -3  -1  889.21   44.00
   5  -3  -1  867.01   43.80
   5  -3  -1  870.11   44.00
   5  -3  -1  906.11   43.80
   5  -3  -1  920.61   43.90
   5  -3  -1  834.32   44.00
   5  -3  -1  941.61   43.80
   5  -3  -1  905.41   44.10
   5  -3  -1  964.70   44.50
  -5   3   1  887.71   43.70
  -5   3   1  852.41   44.00
  -5   3   1  841.72   43.80
  -5   3   1  840.32   43.80
  -5   3   1  830.22   44.00
  -5   3   1  832.92   44.70
  -5   3   1  947.21   45.50
  -5   3   1  923.91   43.80
  -5   3   1  890.01   43.90
  -5   3   1  945.91   43.60
  -5   3   1  895.71   43.70
   4  -3  -1   83.39    4.60
   4  -3  -1   82.99    4.50
   4  -3  -1   88.59    4.80
   4  -3  -1   84.39    4.60
   4  -3  -1   85.49    4.60
   4  -3  -1   83.89    4.60
   4  -3  -1   90.59    4.50
   4  -3  -1   91.09    5.10
   4  -3  -1   85.79    4.50
   4  -3  -1   90.69    4.50
  -4   3   1   86.59    4.50
  -4   3   1   87.39    4.60
  -4   3   1   83.19    4.70
  -4   3   1   84.19    4.40
  -4   3   1   82.19    4.60
  -4   3   1   84.09    4.30
  -4   3   1   90.29    5.70
  -4   3   1   79.79    5.10
  -4   3   1   87.39    4.70
  -4   3   1   85.79    4.30
  -4   3   1   76.89    5.10
   3  -3  -1  840.02   39.70
   3  -3  -1  808.62   39.20
   3  -3  -1  772.32   39.20
   3  -3  -1  797.32   39.40
   3  -3  -1  854.31   39.10
   3  -3  -1  849.32   39.10
   3  -3  -1  874.51   39.10
   3  -3  -1  813.32   39.20
   3  -3  -1  763.22   39.20
   3  -3  -1  776.92   39.20
   3  -3  -1  711.93   39.10
  -3   3   1  799.92   39.30
  -3   3   1  763.32   39.70
  -3   3   1  764.72   39.10
  -3   3   1  809.72   39.10
  -3   3   1  752.02   39.20
  -3   3   1  775.32   39.20
  -3   3   1  791.62   39.10
  -3   3   1  819.02   39.20
  -3   3   1  846.02   40.00
  -3   3   1  741.33   39.30
  -3   3   1  776.12   39.20
  -3   3   1  807.82   39.10
   2  -3  -1  272.17   13.70
   2  -3  -1  279.17   13.70
   2  -3  -1  283.97   13.70
   2  -3  -1  280.67   13.70
   2  -3  -1  253.87   14.00
   2  -3  -1  265.57   13.80
   2  -3  -1  290.37   14.20
   2  -3  -1  279.67   13.60
   2  -3  -1  273.07   13.90
   2  -3  -1  277.37   13.70
   2  -3  -1  288.17   13.80
  -2   3   1  270.57   13.80
  -2   3   1  279.57   14.00
  -2   3   1  267.77   14.20
  -2   3   1  283.57   13.70
  -2   3   1  292.27   13.80
  -2   3   1  272.17   13.70
  -2   3   1  275.87   13.70
  -2   3   1  288.87   13.60
  -2   3   1  276.27   14.30
  -2   3   1  255.77   13.80
  -2   3   1  268.17   13.80
  -2   3   1  270.77   13.90
  -2   3   1  279.17   13.70
   1  -3  -1  472.75   22.10
   1  -3  -1  432.46   22.20
   1  -3  -1  466.25   21.90
   1  -3  -1  444.96   21.80
   1  -3  -1  490.05   21.90
   1  -3  -1  381.96   21.80
   1  -3  -1  453.85   21.80
   1  -3  -1  430.66   22.00
   1  -3  -1  409.96   21.80
   1  -3  -1  472.45   22.20
   1  -3  -1  448.46   22.20
   1  -3  -1  444.96   22.00
  -1   3   1  417.66   21.80
  -1   3   1  422.16   21.80
  -1   3   1  445.36   22.20
  -1   3   1  439.76   22.20
  -1   3   1  429.16   22.10
  -1   3   1  460.75   21.80
  -1   3   1  417.26   22.00
  -1   3   1  430.46   22.00
  -1   3   1  467.15   21.90
  -1   3   1  453.75   22.10
   0  -3  -1 1208.68   60.09
   0  -3  -1 1273.97   61.19
   0  -3  -1 1339.67   62.59
   0  -3  -1 1105.09   59.79
   0  -3  -1 1119.39   59.69
   0  -3  -1 1228.08   59.69
   0  -3  -1 1303.97   60.19
   0  -3  -1 1210.88   60.19
   0  -3  -1 1270.77   59.89
   0  -3  -1 1225.68   60.79
   0  -3  -1 1236.88   60.29
   0  -3  -1 1246.08   60.29
   0   3   1 1139.29   59.79
   0   3   1 1235.78   59.89
   0   3   1 1223.58   60.39
   0   3   1 1183.58   60.09
   0   3   1 1147.49   59.79
   0   3   1 1245.28   60.59
   0   3   1 1223.18   60.09
   0   3   1 1178.08   60.19
   0   3   1 1267.27   62.39
  -1  -3  -1   26.30    1.50
  -1  -3  -1   31.70    1.80
  -1  -3  -1   29.20    2.50
  -1  -3  -1   24.60    1.30
  -1  -3  -1   26.30    1.70
  -1  -3  -1   23.60    1.60
  -1  -3  -1   25.90    2.10
  -1  -3  -1   25.90    1.60
  -1  -3  -1   24.80    2.00
  -1  -3  -1   22.90    1.70
  -1  -3  -1   26.00    2.30
  -1  -3  -1   26.00    1.90
  -1  -3  -1   26.90    1.60
   1   3   1   28.60    2.00
   1   3   1   23.30    1.60
   1   3   1   28.50    1.60
   1   3   1   31.10    2.10
   1   3   1   26.50    1.90
   1   3   1   24.50    1.70
   1   3   1   27.50    2.50
   1   3   1   26.70    2.10
   1   3   1   24.50    2.20
  -2  -3  -1   11.40    1.40
  -2  -3  -1    9.50    1.20
  -2  -3  -1   10.90    0.90
  -2  -3  -1   10.30    1.80
  -2  -3  -1    9.90    0.70
  -2  -3  -1    9.60    0.80
  -2  -3  -1    8.40    1.30
  -2  -3  -1   10.50    1.00
  -2  -3  -1   10.00    0.70
  -2  -3  -1   11.70    0.80
  -2  -3  -1    8.50    1.20
   2   3   1   11.60    1.40
   2   3   1   10.90    0.80
   2   3   1    9.90    1.00
   2   3   1   12.10    1.70
   2   3   1   11.50    1.50
   2   3   1   11.40    1.70
   2   3   1    9.70    1.00
   2   3   1    9.90    1.80
   2   3   1    7.60    1.30
  -3  -3  -1   91.89    5.50
  -3  -3  -1  101.09    5.20
  -3  -3  -1  114.69    6.40
  -3  -3  -1  110.49    6.20
  -3  -3  -1   88.79    5.80
  -3  -3  -1  100.49    7.00
  -3  -3  -1  105.69    6.20
  -3  -3  -1  101.39    5.30
  -3  -3  -1   99.09    5.30
   3   3   1  102.29    6.30
   3   3   1  102.59    6.60
   3   3   1  100.49    5.50
   3   3   1  102.49    6.40
   3   3   1  102.59    5.30
   3   3   1  107.29    6.10
   3   3   1  110.89    5.30
   3   3   1  101.69    5.50
   3   3   1  105.29    5.60
  -4  -3  -1   13.40    2.30
  -4  -3  -1    9.30    2.40
  -4  -3  -1   10.20    0.90
  -4  -3  -1    7.70    1.20
  -4  -3  -1   12.70    1.10
  -4  -3  -1    9.90    1.60
  -4  -3  -1    9.20    1.60
  -4  -3  -1   13.70    2.40
   4   3   1   12.20    0.90
   4   3   1   10.80    1.20
   4   3   1   11.50    2.30
   4   3   1   12.80    2.20
   4   3   1   11.90    1.40
   4   3   1   10.10    1.30
   4   3   1    9.50    1.70
   4   3   1   12.50    2.20
   4   3   1   11.30    1.20
  -5  -3  -1  278.97   14.10
  -5  -3  -1  290.17   15.70
  -5  -3  -1  256.77   16.60
  -5  -3  -1  274.17   13.90
  -5  -3  -1  277.67   15.10
  -5  -3  -1  287.47   15.60
   5   3   1  298.97   14.10
   5   3   1  276.57   14.50
   5   3   1  277.37   15.50
   5   3   1  276.67   14.20
   5   3   1  270.37   15.20
   5   3   1  289.07   15.00
   5   3   1  258.37   14.20
   5   3   1  287.17   15.40
  -6  -3  -1   34.10    3.80
  -6  -3  -1   39.90    2.20
  -6  -3  -1   38.50    4.10
  -6  -3  -1   30.60    4.60
   6   3   1   37.50    2.60
   6   3   1   37.50    2.70
   6   3   1   38.80    4.00
   6   3   1   39.80    3.00
   6   3   1   34.40    2.90
   6   3   1   39.80    4.10
   6   3   1   41.60    4.10
   6   3   1   33.10    3.50
  -7  -3  -1   28.00    3.80
  -7  -3  -1   20.70    1.50
  -7  -3  -1   20.30    4.50
  -7  -3  -1   19.90    3.50
   7   3   1   21.70    2.50
   7   3   1   20.90    2.00
   7   3   1   15.80    3.30
   7   3   1   24.50    3.90
   7   3   1   21.80    2.10
   7   3   1   19.40    3.30
  -8  -3  -1   88.59    7.30
  -8  -3  -1   71.19    8.40
  -8  -3  -1   76.79    6.90
   8   3   1   82.79    5.50
   8   3   1   74.99    6.80
   8   3   1   82.79    4.80
   8   3   1   77.79    6.80
   8   3   1   77.29    4.90
   8   3   1   74.89    6.70
  -9  -3  -1   96.49   10.50
  -9  -3  -1  112.49    9.00
   9   3   1  117.69    8.60
   9   3   1  116.39    8.70
   9   3   1  113.09    8.60
   9   3   1  114.69    6.60
   9   3   1  107.69    7.20
   9   3   1  110.59    6.60
  13  -4  -1   16.20    3.20
  13  -4  -1    9.10    2.40
  13  -4  -1   10.80    1.90
  13  -4  -1   12.00    1.90
 -13   4   1   13.10    4.00
 -13   4   1   17.60    5.30
  12  -4  -1   89.29    6.60
  12  -4  -1   77.89    5.10
  12  -4  -1   86.59    5.30
  12  -4  -1   86.99    6.00
 -12   4   1   84.39    9.10
 -12   4   1   74.09    7.50
  11  -4  -1   21.70    2.80
  11  -4  -1   22.30    2.70
  11  -4  -1   21.70    3.20
  11  -4  -1   18.70    2.20
  11  -4  -1   23.50    2.30
  11  -4  -1   19.80    2.00
 -11   4   1   21.90    4.40
 -11   4   1   24.50    5.70
 -11   4   1   20.30    1.70
  10  -4  -1   72.89    5.10
  10  -4  -1   79.59    5.80
  10  -4  -1   84.49    4.70
  10  -4  -1   83.89    4.90
  10  -4  -1   74.79    5.20
  10  -4  -1   85.19    4.90
 -10   4   1   82.09    4.50
 -10   4   1   83.49    7.90
 -10   4   1   78.29    6.80
 -10   4   1   81.59    6.00
   9  -4  -1    4.50    0.90
   9  -4  -1    5.20    1.40
   9  -4  -1    2.30    1.00
   9  -4  -1    3.90    1.20
   9  -4  -1    5.70    1.70
   9  -4  -1    4.60    1.30
   9  -4  -1    6.10    1.10
   9  -4  -1    5.40    1.10
  -9   4   1    6.50    1.10
  -9   4   1    5.50    2.00
  -9   4   1    5.40    2.10
  -9   4   1    5.80    0.90
  -9   4   1    5.80    3.00
   8  -4  -1  108.79    6.10
   8  -4  -1  106.69    6.10
   8  -4  -1  103.79    5.90
   8  -4  -1  102.49    6.20
   8  -4  -1  110.49    5.80
   8  -4  -1  114.69    6.20
   8  -4  -1  103.29    5.80
   8  -4  -1  108.89    6.50
  -8   4   1  113.29    5.90
  -8   4   1  111.19    7.00
  -8   4   1  109.39    8.30
  -8   4   1   95.59    7.20
  -8   4   1  106.29    5.70
  -8   4   1  103.99    5.70
  -8   4   1  103.79    5.90
   7  -4  -1  163.98    8.20
   7  -4  -1  156.98    8.40
   7  -4  -1  152.18    8.20
   7  -4  -1  161.88    8.50
   7  -4  -1  164.88    8.80
   7  -4  -1  150.58    8.30
   7  -4  -1  170.88    8.70
   7  -4  -1  150.38    8.50
  -7   4   1  152.28    8.10
  -7   4   1  159.18    8.10
  -7   4   1  163.28    8.30
  -7   4   1  158.08    8.50
  -7   4   1  139.19    9.40
  -7   4   1  159.38   10.40
  -7   4   1  157.28    8.20
  -7   4   1  172.38    9.30
  -7   4   1  160.98    8.00
  -7   4   1  139.29    8.50
   6  -4  -1  153.38    8.70
   6  -4  -1  158.58    8.60
   6  -4  -1  165.98    8.90
   6  -4  -1  178.58    8.50
   6  -4  -1  167.58    8.60
   6  -4  -1  168.68    8.90
   6  -4  -1  163.38    8.50
   6  -4  -1  171.08    8.50
   6  -4  -1  163.28    8.60
  -6   4   1  143.69    8.70
  -6   4   1  143.29    9.40
  -6   4   1  165.48    8.70
  -6   4   1  170.98   10.40
  -6   4   1  167.28    8.30
  -6   4   1  167.18    8.40
  -6   4   1  165.28    8.70
  -6   4   1  166.98    8.30
  -6   4   1  171.78    8.40
  -6   4   1  174.88    8.60
   5  -4  -1    9.80    1.10
   5  -4  -1    8.90    1.10
   5  -4  -1    8.00    1.10
   5  -4  -1    6.60    1.30
   5  -4  -1    7.50    1.10
   5  -4  -1   11.10    0.90
   5  -4  -1    9.00    1.00
   5  -4  -1   10.20    1.10
   5  -4  -1    8.10    0.90
   5  -4  -1    9.20    0.90
  -5   4   1    7.60    1.00
  -5   4   1    7.20    0.80
  -5   4   1    8.70    0.60
  -5   4   1    6.20    1.40
  -5   4   1    9.60    1.20
  -5   4   1    5.50    1.00
  -5   4   1    6.00    1.40
  -5   4   1   11.50    2.40
  -5   4   1    7.40    0.90
  -5   4   1    9.30    0.70
  -5   4   1    8.50    0.90
  -5   4   1    9.30    0.60
   4  -4  -1  338.57   15.00
   4  -4  -1  326.67   15.90
   4  -4  -1  297.27   15.30
   4  -4  -1  303.97   15.20
   4  -4  -1  313.07   15.60
   4  -4  -1  259.27   15.70
   4  -4  -1  311.97   15.40
   4  -4  -1  317.37   15.20
   4  -4  -1  311.37   15.30
   4  -4  -1  316.17   15.20
   4  -4  -1  325.37   15.20
  -4   4   1  252.87   15.70
  -4   4   1  296.47   15.30
  -4   4   1  286.37   15.20
  -4   4   1  301.37   15.10
  -4   4   1  291.47   15.40
  -4   4   1  303.87   15.30
  -4   4   1  307.47   16.00
  -4   4   1  309.17   15.50
  -4   4   1  301.67   15.20
  -4   4   1  294.97   15.30
  -4   4   1  310.67   15.20
  -4   4   1  297.67   15.10
  -4   4   1  323.27   16.40
   3  -4  -1   23.20    1.50
   3  -4  -1   23.20    1.50
   3  -4  -1   18.90    2.00
   3  -4  -1   23.10    1.90
   3  -4  -1   21.70    1.80
   3  -4  -1   23.60    1.50
   3  -4  -1   22.00    1.50
   3  -4  -1   25.00    1.30
   3  -4  -1   24.30    1.60
   3  -4  -1   25.80    2.20
   3  -4  -1   25.80    1.50
  -3   4   1   23.30    1.50
  -3   4   1   23.50    2.30
  -3   4   1   23.00    1.50
  -3   4   1   21.70    1.70
  -3   4   1   25.60    1.90
  -3   4   1   24.10    2.30
  -3   4   1   25.10    1.60
  -3   4   1   23.10    1.60
  -3   4   1   23.30    1.50
  -3   4   1   23.60    1.50
  -3   4   1   24.40    1.80
  -3   4   1   25.30    1.60
   2  -4  -1  158.18    8.70
   2  -4  -1  168.08    8.80
   2  -4  -1  176.68    9.00
   2  -4  -1  172.58    8.70
   2  -4  -1  177.18    8.70
   2  -4  -1  183.98    9.20
   2  -4  -1  179.28    8.80
   2  -4  -1  186.88    9.30
   2  -4  -1  175.98    9.00
   2  -4  -1  152.48    9.20
  -2   4   1  176.78    8.90
  -2   4   1  171.98    8.90
  -2   4   1  165.18    8.80
  -2   4   1  167.38    9.10
  -2   4   1  174.18    8.80
  -2   4   1  173.08    9.30
  -2   4   1  175.78    8.80
  -2   4   1  181.58    9.40
  -2   4   1  183.08    8.80
  -2   4   1  168.98    9.00
  -2   4   1  179.38    8.80
  -2   4   1  171.58    9.20
   1  -4  -1  676.73   34.70
   1  -4  -1  745.03   35.90
   1  -4  -1  715.13   34.70
   1  -4  -1  698.43   35.20
   1  -4  -1  701.83   34.70
   1  -4  -1  692.53   34.80
   1  -4  -1  719.43   35.00
   1  -4  -1  773.12   34.80
   1  -4  -1  762.62   35.20
   1  -4  -1  641.44   34.80
   1  -4  -1  684.53   35.10
   1  -4  -1  775.52   35.10
  -1   4   1  715.53   35.30
  -1   4   1  704.43   35.20
  -1   4   1  671.43   34.80
  -1   4   1  616.04   35.20
  -1   4   1  696.63   35.00
  -1   4   1  728.03   35.10
  -1   4   1  712.53   34.80
  -1   4   1  626.24   34.80
  -1   4   1  732.23   34.70
  -1   4   1  729.43   35.40
  -1   4   1  714.83   34.90
   0  -4  -1   10.30    0.80
   0  -4  -1    8.50    1.20
   0  -4  -1   10.20    1.20
   0  -4  -1    9.70    1.00
   0  -4  -1    9.60    1.40
   0  -4  -1    8.00    0.90
   0  -4  -1    9.00    1.20
   0  -4  -1   10.10    0.80
   0  -4  -1   11.60    0.90
   0  -4  -1   10.40    0.80
   0  -4  -1   10.60    1.20
   0   4   1   11.50    1.70
   0   4   1   10.70    1.30
   0   4   1   12.20    1.50
   0   4   1   12.50    1.00
   0   4   1   11.40    1.30
   0   4   1   11.10    1.60
   0   4   1   12.50    1.10
   0   4   1   13.20    1.50
   0   4   1   11.20    0.80
  -1  -4  -1  215.78   11.10
  -1  -4  -1  204.58   11.60
  -1  -4  -1  210.68   11.80
  -1  -4  -1  220.68   11.20
  -1  -4  -1  204.18   11.50
  -1  -4  -1  226.18   11.20
  -1  -4  -1  211.88   11.20
  -1  -4  -1  212.28   11.80
  -1  -4  -1  252.87   12.70
  -1  -4  -1  217.28   11.40
  -1  -4  -1  208.38   11.10
  -1  -4  -1  234.98   10.90
   1   4   1  224.38   11.30
   1   4   1  230.88   11.20
   1   4   1  258.97   12.00
   1   4   1  225.68   11.80
   1   4   1  227.98   12.00
   1   4   1  216.08   12.10
   1   4   1  236.28   11.60
   1   4   1  219.98   11.30
   1   4   1  224.98   11.60
  -2  -4  -1  121.29    6.50
  -2  -4  -1  123.29    7.30
  -2  -4  -1  120.19    6.50
  -2  -4  -1  136.79    8.20
  -2  -4  -1  125.99    6.40
  -2  -4  -1  126.29    6.90
  -2  -4  -1  119.79    6.60
  -2  -4  -1  129.59    6.40
  -2  -4  -1  114.49    7.10
  -2  -4  -1  150.58    7.50
  -2  -4  -1  120.69    6.90
  -2  -4  -1  120.19    6.40
   2   4   1  128.59    7.30
   2   4   1  124.59    6.60
   2   4   1  125.19    7.70
   2   4   1  119.59    7.40
   2   4   1  133.49    6.90
   2   4   1  127.59    7.60
   2   4   1  130.49    6.70
   2   4   1  139.19    6.50
  -3  -4  -1   -0.30    1.20
  -3  -4  -1    0.20    0.50
  -3  -4  -1    0.40    1.00
  -3  -4  -1    0.00    0.30
  -3  -4  -1    0.10    0.20
  -3  -4  -1   -0.70    1.10
  -3  -4  -1   -0.20    0.90
  -3  -4  -1   -0.20    0.80
  -3  -4  -1    0.30    0.50
   3   4   1   -0.40    0.90
   3   4   1    0.20    0.60
   3   4   1   -0.80    1.10
   3   4   1   -0.60    1.30
   3   4   1    0.80    1.60
   3   4   1    1.00    1.50
   3   4   1    0.20    0.30
   3   4   1   -0.20    0.70
  -4  -4  -1  227.38   12.60
  -4  -4  -1  214.58   11.20
  -4  -4  -1  226.18   11.30
  -4  -4  -1  214.18   13.80
  -4  -4  -1  229.78   12.50
  -4  -4  -1  231.08   12.50
  -4  -4  -1  207.88   12.00
   4   4   1  235.18   13.00
   4   4   1  233.88   12.40
   4   4   1  219.58   11.50
   4   4   1  214.28   11.50
   4   4   1  230.18   12.70
   4   4   1  218.38   11.70
   4   4   1  208.88   12.50
   4   4   1  236.78   11.70
  -5  -4  -1  107.79    7.00
  -5  -4  -1   98.69    5.40
  -5  -4  -1  103.99    7.10
  -5  -4  -1   92.89    8.10
  -5  -4  -1  109.59    5.60
   5   4   1   97.09    6.90
   5   4   1  103.39    7.10
   5   4   1  110.89    5.80
   5   4   1   99.99    5.70
   5   4   1  101.39    6.10
   5   4   1  104.79    6.70
   5   4   1  101.69    5.80
   5   4   1  111.29    7.50
  -6  -4  -1   21.50    1.50
  -6  -4  -1   18.10    4.10
  -6  -4  -1   27.70    3.30
  -6  -4  -1   24.50    3.70
   6   4   1   24.80    3.60
   6   4   1   16.10    3.10
   6   4   1   21.60    2.10
   6   4   1   26.30    3.90
   6   4   1   21.50    1.90
  -7  -4  -1  105.89    5.80
  -7  -4  -1  107.69    8.20
  -7  -4  -1   93.99    9.40
   7   4   1  105.29    6.60
   7   4   1  108.69    8.20
   7   4   1  100.99    7.80
   7   4   1  104.59    6.10
   7   4   1  107.19    8.00
   7   4   1  111.79    6.20
  -8  -4  -1  145.89   12.90
  -8  -4  -1  160.68   11.40
   8   4   1  163.48    9.00
   8   4   1  156.58   10.90
   8   4   1  169.38   11.00
   8   4   1  163.98    9.50
   8   4   1  166.68   11.00
  -9  -4  -1   18.80    5.40
  -9  -4  -1   29.10    5.10
   9   4   1   23.60    4.50
   9   4   1   21.10    2.60
   9   4   1   20.00    4.50
   9   4   1   20.90    2.50
  13  -5  -1   44.10    3.60
  13  -5  -1   42.00    3.60
  13  -5  -1   46.10    4.20
 -13   5   1   55.99    7.70
 -13   5   1   42.50    5.70
  12  -5  -1   31.50    2.60
  12  -5  -1   33.40    3.80
  12  -5  -1   26.00    2.70
  12  -5  -1   24.70    3.20
  12  -5  -1   30.40    2.90
 -12   5   1   36.70    7.00
 -12   5   1   26.60    5.00
  11  -5  -1   32.00    2.50
  11  -5  -1   37.40    3.70
  11  -5  -1   36.20    2.80
  11  -5  -1   30.20    2.80
  11  -5  -1   35.00    3.50
  11  -5  -1   33.20    3.30
 -11   5   1   37.30    4.00
 -11   5   1   31.50    4.70
 -11   5   1   33.80    2.40
 -11   5   1   36.30    6.80
  10  -5  -1   13.10    1.70
  10  -5  -1   10.60    1.60
  10  -5  -1   11.70    1.50
  10  -5  -1   12.70    2.30
  10  -5  -1   13.60    2.10
  10  -5  -1   13.40    2.00
 -10   5   1   14.50    1.40
 -10   5   1   13.20    3.20
 -10   5   1   14.40    2.90
 -10   5   1   17.20    4.40
   9  -5  -1   -0.60    0.60
   9  -5  -1    0.80    0.70
   9  -5  -1   -1.40    0.80
   9  -5  -1   -0.20    0.90
   9  -5  -1    0.80    0.70
   9  -5  -1   -0.30    1.10
   9  -5  -1   -1.00    0.90
   9  -5  -1   -0.70    0.90
  -9   5   1   -1.20    1.40
  -9   5   1    0.30    2.40
  -9   5   1   -0.60    0.70
  -9   5   1    0.00    0.70
  -9   5   1   -0.20    1.70
   8  -5  -1   12.30    1.60
   8  -5  -1   11.00    1.50
   8  -5  -1   10.00    1.30
   8  -5  -1   12.70    1.50
   8  -5  -1   14.00    1.40
   8  -5  -1   13.20    1.90
   8  -5  -1   11.40    1.60
   8  -5  -1   11.00    1.50
  -8   5   1   13.50    1.00
  -8   5   1   15.50    3.70
  -8   5   1   10.00    2.50
  -8   5   1   14.70    2.80
  -8   5   1   12.20    1.30
  -8   5   1   10.40    1.60
  -8   5   1   14.60    1.50
  -8   5   1   12.20    0.90
  -8   5   1   16.40    1.60
   7  -5  -1   43.10    2.70
   7  -5  -1   41.60    2.60
   7  -5  -1   46.00    3.20
   7  -5  -1   31.60    3.40
   7  -5  -1   39.00    2.60
   7  -5  -1   41.20    2.80
   7  -5  -1   44.00    2.80
   7  -5  -1   43.20    3.10
   7  -5  -1   41.80    2.90
  -7   5   1   43.80    2.70
  -7   5   1   36.10    3.60
  -7   5   1   44.80    2.60
  -7   5   1   42.70    2.60
  -7   5   1   46.10    4.70
  -7   5   1   43.10    3.00
  -7   5   1   39.60    3.10
  -7   5   1   38.30    2.80
   6  -5  -1   51.19    3.40
   6  -5  -1   51.29    3.10
   6  -5  -1   52.29    3.10
   6  -5  -1   50.99    3.10
   6  -5  -1   50.19    3.00
   6  -5  -1   41.60    3.60
   6  -5  -1   50.79    2.90
   6  -5  -1   48.40    3.10
   6  -5  -1   48.40    3.20
  -6   5   1   50.79    3.30
  -6   5   1   50.19    2.50
  -6   5   1   47.50    4.00
  -6   5   1   49.70    2.90
  -6   5   1   54.19    2.60
  -6   5   1   48.80    2.80
  -6   5   1   43.60    3.20
  -6   5   1   51.69    3.10
  -6   5   1   50.19    4.70
  -6   5   1   49.99    3.10
  -6   5   1   41.30    3.70
  -6   5   1   49.80    2.50
  -6   5   1   47.80    2.60
  -6   5   1   50.29    2.60
   5  -5  -1   22.30    1.70
   5  -5  -1   25.20    1.70
   5  -5  -1   25.30    1.70
   5  -5  -1   19.70    2.20
   5  -5  -1   27.40    1.80
   5  -5  -1   28.50    2.20
   5  -5  -1   27.10    1.30
   5  -5  -1   26.70    1.80
   5  -5  -1   24.70    1.90
   5  -5  -1   26.10    1.70
  -5   5   1   25.20    3.00
  -5   5   1   23.90    1.70
  -5   5   1   21.30    2.20
  -5   5   1   23.70    1.50
  -5   5   1   24.60    1.60
  -5   5   1   22.30    1.80
  -5   5   1   23.40    1.60
  -5   5   1   24.10    1.80
  -5   5   1   24.80    1.60
  -5   5   1   22.00    2.20
  -5   5   1   23.00    1.50
  -5   5   1   23.60    2.70
  -5   5   1   23.90    2.00
   4  -5  -1   59.09    3.50
   4  -5  -1   66.19    3.50
   4  -5  -1   66.39    3.50
   4  -5  -1   53.79    4.30
   4  -5  -1   66.49    3.50
   4  -5  -1   65.09    3.60
   4  -5  -1   69.49    3.20
   4  -5  -1   54.79    4.00
   4  -5  -1   63.49    3.60
   4  -5  -1   64.19    3.90
  -4   5   1   67.59    4.00
  -4   5   1   63.69    3.50
  -4   5   1   61.19    3.70
  -4   5   1   63.29    3.50
  -4   5   1   65.79    3.60
  -4   5   1   67.89    4.70
  -4   5   1   60.69    3.60
  -4   5   1   66.79    3.80
  -4   5   1   62.59    4.40
  -4   5   1   63.39    3.60
  -4   5   1   61.19    3.60
   3  -5  -1    2.90    0.80
   3  -5  -1    3.20    0.60
   3  -5  -1    2.80    0.40
   3  -5  -1    3.00    0.60
   3  -5  -1    2.70    0.50
   3  -5  -1    1.60    0.70
   3  -5  -1    2.70    0.50
   3  -5  -1    2.80    0.80
   3  -5  -1    3.30    0.60
  -3   5   1    2.20    0.60
  -3   5   1    3.10    0.80
  -3   5   1    2.80    0.70
  -3   5   1    3.20    1.20
  -3   5   1    1.70    0.70
  -3   5   1    2.00    0.60
  -3   5   1    2.00    1.00
  -3   5   1    2.90    1.00
  -3   5   1    3.20    0.60
  -3   5   1    2.10    0.90
  -3   5   1    2.00    0.50
   2  -5  -1  395.86   19.70
   2  -5  -1  385.46   19.70
   2  -5  -1  397.36   19.70
   2  -5  -1  424.16   20.10
   2  -5  -1  390.56   20.20
   2  -5  -1  401.96   20.00
   2  -5  -1  428.96   20.40
   2  -5  -1  390.36   19.70
   2  -5  -1  398.56   20.00
   2  -5  -1  419.76   19.80
  -2   5   1  402.26   20.00
  -2   5   1  408.16   20.50
  -2   5   1  340.47   20.30
  -2   5   1  378.56   19.80
  -2   5   1  403.96   20.30
  -2   5   1  402.26   19.70
  -2   5   1  407.06   19.80
  -2   5   1  411.26   19.70
  -2   5   1  403.46   20.20
  -2   5   1  394.86   20.20
  -2   5   1  390.16   19.80
  -2   5   1  389.46   20.10
  -2   5   1  355.96   19.70
   1  -5  -1  363.56   17.40
   1  -5  -1  334.37   17.10
   1  -5  -1  372.56   17.60
   1  -5  -1  354.46   17.90
   1  -5  -1  343.37   17.40
   1  -5  -1  339.77   17.70
   1  -5  -1  366.36   17.60
   1  -5  -1  364.96   17.10
   1  -5  -1  327.97   17.20
   1  -5  -1  319.97   17.20
   1  -5  -1  357.96   17.70
   1  -5  -1  345.67   17.10
  -1   5   1  301.77   17.70
  -1   5   1  348.97   17.70
  -1   5   1  349.87   17.60
  -1   5   1  341.77   17.80
  -1   5   1  348.17   17.90
  -1   5   1  323.77   17.30
  -1   5   1  353.46   17.30
  -1   5   1  339.57   18.00
   0  -5  -1  547.55   28.10
   0  -5  -1  589.84   27.50
   0  -5  -1  539.55   27.80
   0  -5  -1  535.35   27.70
   0  -5  -1  570.94   28.00
   0  -5  -1  539.15   27.60
   0  -5  -1  566.84   27.50
   0  -5  -1  543.15   27.50
   0  -5  -1  557.54   27.90
   0  -5  -1  564.54   28.00
   0   5   1  549.35   28.10
   0   5   1  557.84   27.70
   0   5   1  545.35   28.30
   0   5   1  568.94   27.60
   0   5   1  548.85   28.50
   0   5   1  570.54   28.10
   0   5   1  567.84   28.00
   0   5   1  553.24   28.20
  -1  -5  -1   51.29    2.80
  -1  -5  -1   49.99    3.40
  -1  -5  -1   51.49    3.60
  -1  -5  -1   50.39    2.50
  -1  -5  -1   47.30    3.20
  -1  -5  -1   47.80    2.90
  -1  -5  -1   46.40    3.50
  -1  -5  -1   49.30    2.90
  -1  -5  -1   48.90    2.80
  -1  -5  -1   51.19    3.10
  -1  -5  -1   50.69    2.90
  -1  -5  -1   57.69    4.40
   1   5   1   52.79    3.60
   1   5   1   52.49    3.40
   1   5   1   51.79    3.10
   1   5   1   52.49    3.70
   1   5   1   52.79    4.20
   1   5   1   55.39    3.00
   1   5   1   57.29    3.70
   1   5   1   50.59    3.10
   1   5   1   48.50    3.90
  -2  -5  -1  166.08    9.00
  -2  -5  -1  181.48    8.80
  -2  -5  -1  175.78    8.80
  -2  -5  -1  149.49    9.50
  -2  -5  -1  171.18    8.90
  -2  -5  -1  192.08   11.10
  -2  -5  -1  178.18    9.00
  -2  -5  -1  178.88    8.80
  -2  -5  -1  164.78    9.40
  -2  -5  -1  178.18    9.80
  -2  -5  -1  162.28    8.90
   2   5   1  174.48   10.10
   2   5   1  165.18    9.90
   2   5   1  178.58    9.80
   2   5   1  173.38    9.00
   2   5   1  186.78    8.90
   2   5   1  168.38   10.20
   2   5   1  184.88    9.50
   2   5   1  172.58    9.10
  -3  -5  -1    5.80    1.70
  -3  -5  -1    3.90    1.40
  -3  -5  -1    5.70    0.70
  -3  -5  -1    3.80    1.20
  -3  -5  -1    5.60    0.60
  -3  -5  -1    5.80    0.90
  -3  -5  -1    5.40    2.10
  -3  -5  -1    4.80    0.90
  -3  -5  -1    7.80    1.20
  -3  -5  -1    6.20    0.70
   3   5   1    6.00    2.20
   3   5   1    6.00    2.00
   3   5   1    4.90    1.00
   3   5   1    5.50    1.30
   3   5   1    4.70    1.00
   3   5   1    4.80    1.60
   3   5   1    3.80    1.70
  -4  -5  -1   34.90    2.20
  -4  -5  -1   34.00    4.60
  -4  -5  -1   38.20    3.70
  -4  -5  -1   35.80    2.30
  -4  -5  -1   39.90    3.20
  -4  -5  -1   37.90    3.20
   4   5   1   35.30    2.60
   4   5   1   34.80    2.60
   4   5   1   38.50    3.80
   4   5   1   38.30    4.00
   4   5   1   39.00    4.20
   4   5   1   34.40    3.80
   4   5   1   40.40    3.00
   4   5   1   39.90    2.90
  -5  -5  -1    7.90    0.80
  -5  -5  -1    5.90    2.70
  -5  -5  -1    8.50    2.30
   5   5   1    8.70    2.80
   5   5   1    5.10    2.20
   5   5   1    7.30    1.20
   5   5   1    6.30    1.30
   5   5   1    7.20    2.30
  -6  -5  -1   15.80    4.10
  -6  -5  -1   23.00    3.90
  -6  -5  -1   20.50    1.50
   6   5   1   23.10    4.10
   6   5   1   17.60    3.40
   6   5   1   23.40    2.30
   6   5   1   20.40    2.10
   6   5   1   22.00    3.80
  -7  -5  -1   20.80    4.10
  -7  -5  -1   19.00    4.90
   7   5   1   19.20    2.20
   7   5   1   16.70    3.60
   7   5   1   20.80    4.00
   7   5   1   19.10    2.50
   7   5   1   16.60    2.10
   7   5   1   19.30    4.20
  -8  -5  -1    1.40    2.90
  -8  -5  -1    0.40    2.30
   8   5   1   -0.10    1.10
   8   5   1   -2.30    2.50
   8   5   1   -0.60    2.50
  13  -6  -1   26.00    2.90
  13  -6  -1   30.00    3.50
  13  -6  -1   24.10    4.40
  13  -6  -1   29.40    2.90
 -13   6   1   27.80    5.20
 -13   6   1   37.20    7.40
  12  -6  -1   49.90    4.30
  12  -6  -1   34.80    4.80
  12  -6  -1   40.00    3.80
  12  -6  -1   39.20    3.30
  12  -6  -1   41.40    3.20
  12  -6  -1   48.70    3.40
 -12   6   1   49.99    7.00
 -12   6   1   42.10    5.30
 -12   6   1   42.80    2.90
  11  -6  -1    2.80    1.40
  11  -6  -1    3.50    2.00
  11  -6  -1    5.30    1.40
  11  -6  -1    7.40    2.00
  11  -6  -1    3.30    1.10
  11  -6  -1    2.60    1.50
  11  -6  -1    1.90    1.00
 -11   6   1    4.30    3.60
 -11   6   1    4.20    2.30
 -11   6   1    4.70    2.50
 -11   6   1    4.90    1.10
  10  -6  -1   37.10    2.80
  10  -6  -1   36.00    2.70
  10  -6  -1   37.00    2.70
  10  -6  -1   34.70    4.10
  10  -6  -1   34.00    3.00
  10  -6  -1   34.20    3.10
  10  -6  -1   38.40    3.40
 -10   6   1   34.50    2.50
 -10   6   1   40.60    4.20
 -10   6   1   32.30    4.20
 -10   6   1   34.50    5.40
   9  -6  -1    9.40    1.80
   9  -6  -1    7.40    1.50
   9  -6  -1    7.70    1.30
   9  -6  -1    7.30    2.00
   9  -6  -1    7.80    1.20
   9  -6  -1    7.40    1.40
   9  -6  -1    7.60    1.30
  -9   6   1    8.40    2.40
  -9   6   1    9.50    1.30
  -9   6   1    7.10    2.50
  -9   6   1    8.80    1.20
  -9   6   1    8.20    1.40
  -9   6   1    7.70    3.40
   8  -6  -1   26.60    3.10
   8  -6  -1   34.40    2.60
   8  -6  -1   34.70    2.40
   8  -6  -1   35.20    2.80
   8  -6  -1   33.10    2.80
   8  -6  -1   33.30    2.70
   8  -6  -1   32.50    2.40
   8  -6  -1   39.40    2.40
   8  -6  -1   36.20    2.60
  -8   6   1   30.10    3.40
  -8   6   1   33.30    2.70
  -8   6   1   35.30    2.50
  -8   6   1   29.10    2.70
  -8   6   1   33.00    2.30
  -8   6   1   35.90    4.60
   7  -6  -1  109.59    6.30
   7  -6  -1  102.79    6.00
   7  -6  -1  115.89    6.10
   7  -6  -1  116.19    5.90
   7  -6  -1  123.69    5.50
   7  -6  -1  111.49    6.00
   7  -6  -1  116.39    6.00
   7  -6  -1  110.39    5.90
   7  -6  -1  113.29    6.50
   7  -6  -1   92.99    6.80
  -7   6   1  115.19    5.50
  -7   6   1   95.49    6.20
  -7   6   1  112.99    8.10
  -7   6   1  107.79    5.90
  -7   6   1  103.49    7.10
  -7   6   1  106.89    6.00
  -7   6   1  105.49    6.10
  -7   6   1   99.09    6.40
  -7   6   1  108.59    6.30
  -7   6   1   95.69    6.90
   6  -6  -1    0.60    0.60
   6  -6  -1    0.80    0.90
   6  -6  -1    1.30    0.80
   6  -6  -1    0.50    0.60
   6  -6  -1    1.50    0.80
   6  -6  -1    1.80    0.30
   6  -6  -1    1.00    0.60
   6  -6  -1    0.30    0.80
   6  -6  -1    0.80    0.70
   6  -6  -1    0.70    0.60
  -6   6   1    1.40    0.40
  -6   6   1    0.70    1.00
  -6   6   1    0.90    0.80
  -6   6   1    1.30    0.40
  -6   6   1    0.80    2.00
  -6   6   1    2.00    0.70
  -6   6   1    1.00    0.30
  -6   6   1    1.50    0.40
  -6   6   1    0.90    0.70
  -6   6   1    0.90    0.60
  -6   6   1    1.10    1.30
  -6   6   1    1.80    1.10
  -6   6   1    2.60    0.80
   5  -6  -1   20.50    2.20
   5  -6  -1   22.00    1.70
   5  -6  -1   23.80    1.70
   5  -6  -1   25.00    1.70
   5  -6  -1   24.00    1.30
   5  -6  -1   18.30    2.50
   5  -6  -1   22.70    1.60
   5  -6  -1   22.70    1.70
   5  -6  -1   23.90    2.20
   5  -6  -1   20.10    1.60
  -5   6   1   23.00    1.80
  -5   6   1   25.80    2.40
  -5   6   1   23.70    2.90
  -5   6   1   20.80    2.00
  -5   6   1   22.50    1.80
  -5   6   1   21.80    3.00
  -5   6   1   22.40    1.70
  -5   6   1   22.00    1.60
  -5   6   1   22.50    1.80
  -5   6   1   24.60    2.00
  -5   6   1   22.60    1.80
   4  -6  -1   14.30    1.20
   4  -6  -1   13.40    1.10
   4  -6  -1   12.00    1.50
   4  -6  -1   13.10    1.20
   4  -6  -1   12.60    0.80
   4  -6  -1   13.50    1.70
   4  -6  -1   10.70    1.70
   4  -6  -1   12.70    1.10
   4  -6  -1   11.90    1.30
   4  -6  -1   13.70    1.10
  -4   6   1   13.90    1.80
  -4   6   1   14.00    2.30
  -4   6   1   12.10    1.20
  -4   6   1   13.60    1.30
  -4   6   1   11.80    1.30
  -4   6   1   10.80    1.50
  -4   6   1   10.20    1.90
  -4   6   1   14.00    1.40
  -4   6   1    9.10    1.30
  -4   6   1   13.10    1.80
  -4   6   1   11.80    1.20
   3  -6  -1  255.97   12.40
   3  -6  -1  246.28   12.30
   3  -6  -1  243.78   12.80
   3  -6  -1  247.48   12.30
   3  -6  -1  245.78   12.30
   3  -6  -1  214.48   12.20
   3  -6  -1  247.08   12.70
   3  -6  -1  222.58   12.90
  -3   6   1  243.38   12.30
  -3   6   1  246.08   13.10
  -3   6   1  250.07   12.30
  -3   6   1  248.08   13.30
  -3   6   1  250.07   12.50
  -3   6   1  248.08   12.50
  -3   6   1  235.48   12.40
  -3   6   1  243.18   12.80
  -3   6   1  242.18   12.90
  -3   6   1  244.98   12.70
  -3   6   1  242.48   12.30
   2  -6  -1  478.55   22.20
   2  -6  -1  399.96   22.00
   2  -6  -1  455.65   22.40
   2  -6  -1  431.76   22.10
   2  -6  -1  448.06   22.00
   2  -6  -1  452.35   22.20
   2  -6  -1  439.56   22.50
   2  -6  -1  483.45   22.60
   2  -6  -1  421.16   22.00
   2  -6  -1  476.55   22.60
  -2   6   1  450.25   22.30
  -2   6   1  448.56   22.60
  -2   6   1  453.45   22.20
  -2   6   1  424.96   22.40
  -2   6   1  435.86   22.70
  -2   6   1  453.75   22.10
  -2   6   1  454.45   22.50
  -2   6   1  439.46   22.90
  -2   6   1  463.25   23.00
  -2   6   1  433.06   22.20
  -2   6   1  375.06   22.70
   1  -6  -1  119.19    6.30
   1  -6  -1  130.89    6.90
   1  -6  -1  124.89    6.70
   1  -6  -1  115.09    7.00
   1  -6  -1  130.09    6.50
   1  -6  -1  119.29    6.70
   1  -6  -1  131.89    6.30
   1  -6  -1  126.59    6.90
   1  -6  -1  124.79    6.30
  -1   6   1  128.69    7.40
  -1   6   1  123.59    7.50
  -1   6   1  118.99    7.20
  -1   6   1  122.89    7.10
  -1   6   1  119.29    6.60
  -1   6   1  127.79    6.60
  -1   6   1  126.19    7.00
  -1   6   1  103.69    7.00
   0  -6  -1   14.10    2.40
   0  -6  -1   11.90    1.00
   0  -6  -1   11.80    1.20
   0  -6  -1   13.00    1.40
   0  -6  -1   13.60    1.80
   0  -6  -1   12.90    1.00
   0  -6  -1   13.10    1.00
   0  -6  -1   11.80    1.50
   0  -6  -1   12.60    1.60
   0  -6  -1   12.80    1.30
   0  -6  -1   13.50    1.60
   0   6   1   12.80    1.80
   0   6   1   10.10    1.60
   0   6   1   12.70    1.80
   0   6   1   12.60    1.40
   0   6   1   12.50    2.10
   0   6   1   12.50    1.80
   0   6   1   12.60    1.40
   0   6   1   11.20    2.30
  -1  -6  -1  508.85   24.50
  -1  -6  -1  434.86   22.70
  -1  -6  -1  468.55   22.10
  -1  -6  -1  433.46   22.20
  -1  -6  -1  446.36   22.10
  -1  -6  -1  430.96   22.20
  -1  -6  -1  393.56   22.80
  -1  -6  -1  450.35   23.20
  -1  -6  -1  446.06   22.50
  -1  -6  -1  431.96   22.30
  -1  -6  -1  421.86   22.90
   1   6   1  457.05   22.80
   1   6   1  460.25   22.40
   1   6   1  470.25   22.90
   1   6   1  416.86   22.40
   1   6   1  466.75   23.10
   1   6   1  440.36   23.60
   1   6   1  450.75   23.40
  -2  -6  -1   13.00    1.80
  -2  -6  -1   11.20    1.30
  -2  -6  -1   11.80    1.30
  -2  -6  -1   13.40    1.20
  -2  -6  -1   12.40    2.80
  -2  -6  -1   13.20    1.20
  -2  -6  -1   12.50    2.30
  -2  -6  -1   16.30    2.40
  -2  -6  -1   15.50    1.10
   2   6   1   16.40    2.00
   2   6   1   13.60    1.50
   2   6   1   13.10    1.50
   2   6   1   13.40    2.30
   2   6   1   12.90    2.40
   2   6   1   10.80    2.00
   2   6   1   10.80    2.50
  -3  -6  -1   91.29    5.10
  -3  -6  -1   88.19    5.90
  -3  -6  -1   91.09    7.50
  -3  -6  -1   87.59    5.00
  -3  -6  -1  106.09    6.50
   3   6   1   92.29    6.50
   3   6   1   99.49    6.40
   3   6   1   94.29    5.40
   3   6   1  101.79    5.90
   3   6   1   96.39    5.40
   3   6   1   94.19    7.00
   3   6   1   99.99    6.90
  -4  -6  -1   -0.30    1.70
  -4  -6  -1    0.70    0.50
  -4  -6  -1    0.30    1.20
  -4  -6  -1    0.80    1.50
   4   6   1    0.60    0.90
   4   6   1   -0.20    0.90
   4   6   1    0.00    1.80
   4   6   1   -1.60    2.10
   4   6   1    0.70    1.70
   4   6   1   -0.20    1.10
  -5  -6  -1   15.20    4.20
  -5  -6  -1   20.60    3.50
  -5  -6  -1   18.90    1.30
   5   6   1   17.60    3.60
   5   6   1   13.20    3.20
   5   6   1   14.10    1.90
   5   6   1   16.50    2.00
   5   6   1   12.30    3.10
  -6  -6  -1   15.20    4.20
  -6  -6  -1   17.00    3.60
   6   6   1   15.20    1.90
   6   6   1   12.20    1.90
   6   6   1    9.50    3.40
   6   6   1   11.20    3.50
   6   6   1   17.40    3.90
  -7  -6  -1    3.30    2.40
  -7  -6  -1    0.10    2.50
   7   6   1   -0.70    1.00
   7   6   1    0.10    2.60
   7   6   1    1.60    1.30
   7   6   1   -2.10    2.70
  13  -7  -1   64.59    4.30
  13  -7  -1   50.59    6.00
  13  -7  -1   52.49    4.50
  13  -7  -1   51.29    4.10
  13  -7  -1   62.09    4.10
 -13   7   1   69.39    8.60
 -13   7   1   54.39    6.30
  12  -7  -1   17.20    2.30
  12  -7  -1   17.70    2.00
  12  -7  -1   18.20    2.60
  12  -7  -1   18.50    2.80
  12  -7  -1   18.30    2.30
  12  -7  -1   15.90    3.50
 -12   7   1   18.70    4.00
 -12   7   1   14.40    1.70
 -12   7   1   20.20    3.80
 -12   7   1   19.50    5.40
  11  -7  -1   13.90    3.00
  11  -7  -1   19.30    2.30
  11  -7  -1   20.00    2.10
  11  -7  -1   17.50    2.10
  11  -7  -1   19.30    2.50
  11  -7  -1   24.40    2.90
  11  -7  -1   18.80    2.30
 -11   7   1   18.60    3.70
 -11   7   1   17.80    3.70
 -11   7   1   22.00    5.50
 -11   7   1   21.60    2.00
  10  -7  -1   41.60    3.30
  10  -7  -1   49.70    3.70
  10  -7  -1   37.00    4.10
  10  -7  -1   40.30    3.00
  10  -7  -1   43.90    3.00
  10  -7  -1   40.00    3.40
  10  -7  -1   41.10    3.20
 -10   7   1   37.70    4.40
 -10   7   1   40.10    4.60
 -10   7   1   45.50    6.00
 -10   7   1   41.80    2.90
 -10   7   1   43.20    3.20
   9  -7  -1   15.00    1.70
   9  -7  -1   13.80    1.70
   9  -7  -1   11.30    2.40
   9  -7  -1   15.50    1.70
   9  -7  -1   16.70    2.20
   9  -7  -1   14.20    1.80
   9  -7  -1   13.90    1.90
  -9   7   1   18.10    3.40
  -9   7   1   20.10    4.40
  -9   7   1   13.20    2.80
  -9   7   1   17.30    1.70
  -9   7   1   18.50    2.10
  -9   7   1   16.30    1.90
   8  -7  -1   15.60    1.80
   8  -7  -1   16.20    1.60
   8  -7  -1   16.40    1.90
   8  -7  -1   14.20    2.50
   8  -7  -1   18.50    2.10
   8  -7  -1   17.00    1.70
   8  -7  -1   16.60    1.70
   8  -7  -1   17.60    1.80
  -8   7   1   16.10    2.70
  -8   7   1   13.60    1.90
  -8   7   1   12.00    1.80
  -8   7   1   17.50    4.00
  -8   7   1   13.90    1.70
  -8   7   1   16.50    1.60
   7  -7  -1    1.00    0.90
   7  -7  -1   -0.40    1.00
   7  -7  -1    1.00    0.70
   7  -7  -1    0.00    0.80
   7  -7  -1    0.60    1.00
   7  -7  -1    1.00    0.70
   7  -7  -1    0.20    0.70
   7  -7  -1    1.80    0.70
   7  -7  -1    0.90    0.70
  -7   7   1    1.60    0.70
  -7   7   1    1.10    1.00
  -7   7   1    1.20    2.00
  -7   7   1    0.60    1.10
  -7   7   1    1.00    0.80
  -7   7   1    0.80    1.30
   6  -7  -1  151.68    8.00
   6  -7  -1  151.98    8.40
   6  -7  -1  146.09    7.90
   6  -7  -1  150.08    7.90
   6  -7  -1  147.99    7.90
   6  -7  -1  132.09    8.60
   6  -7  -1  157.98    7.90
   6  -7  -1  153.48    7.40
   6  -7  -1  126.29    9.10
   6  -7  -1  157.78    7.90
  -6   7   1  144.09    8.00
  -6   7   1  156.18    7.90
  -6   7   1  143.59    9.20
  -6   7   1  154.48    7.90
  -6   7   1  152.58    7.70
  -6   7   1  152.38    8.00
  -6   7   1  130.89    8.10
  -6   7   1  152.48    7.90
  -6   7   1  148.79    8.40
  -6   7   1  157.88    9.80
  -6   7   1  151.78    7.80
   5  -7  -1   36.00    2.30
   5  -7  -1   34.70    2.20
   5  -7  -1   33.70    2.90
   5  -7  -1   35.50    2.90
   5  -7  -1   32.20    2.30
   5  -7  -1   35.60    1.80
   5  -7  -1   33.90    2.20
   5  -7  -1   29.00    3.10
   5  -7  -1   35.00    2.50
   5  -7  -1   36.90    2.30
  -5   7   1   34.40    3.60
  -5   7   1   34.20    3.70
  -5   7   1   31.00    2.30
  -5   7   1   29.50    2.70
  -5   7   1   34.10    3.10
  -5   7   1   34.40    2.50
  -5   7   1   39.00    2.40
  -5   7   1   32.70    2.30
  -5   7   1   31.10    2.40
  -5   7   1   35.30    2.80
  -5   7   1   30.80    2.30
   4  -7  -1   17.90    1.60
   4  -7  -1   17.30    1.50
   4  -7  -1   20.10    2.20
   4  -7  -1   23.30    2.10
   4  -7  -1   19.30    1.50
   4  -7  -1   18.30    2.10
   4  -7  -1   19.20    1.50
   4  -7  -1   19.10    1.50
  -4   7   1   19.10    1.90
  -4   7   1   18.00    1.80
  -4   7   1   18.20    1.90
  -4   7   1   21.30    1.70
  -4   7   1   18.90    2.50
  -4   7   1   18.20    2.30
  -4   7   1   18.40    1.60
  -4   7   1   21.10    1.80
  -4   7   1   14.10    2.30
  -4   7   1   18.60    2.30
  -4   7   1   18.30    2.00
   3  -7  -1    3.70    0.70
   3  -7  -1    4.50    1.00
   3  -7  -1    4.70    0.80
   3  -7  -1    4.60    0.90
   3  -7  -1    4.50    0.80
   3  -7  -1    2.30    0.90
   3  -7  -1    2.90    0.80
   3  -7  -1    3.60    0.60
   3  -7  -1    3.90    1.00
  -3   7   1    5.00    1.40
  -3   7   1    2.90    0.90
  -3   7   1    3.20    1.40
  -3   7   1    4.00    0.90
  -3   7   1    3.40    0.70
  -3   7   1    3.40    1.00
  -3   7   1    4.60    1.60
  -3   7   1    4.00    1.30
  -3   7   1    4.10    1.00
  -3   7   1    4.10    1.00
  -3   7   1    4.20    1.50
   2  -7  -1   26.70    1.80
   2  -7  -1   25.90    2.00
   2  -7  -1   28.50    2.30
   2  -7  -1   30.20    2.30
   2  -7  -1   27.40    2.40
   2  -7  -1   29.70    1.80
   2  -7  -1   29.70    2.10
   2  -7  -1   29.50    1.70
   2  -7  -1   28.60    2.00
   2  -7  -1   29.30    2.30
  -2   7   1   26.00    1.70
  -2   7   1   27.40    2.90
  -2   7   1   29.40    2.20
  -2   7   1   30.10    2.10
  -2   7   1   27.10    3.00
  -2   7   1   29.40    2.90
  -2   7   1   26.10    3.00
  -2   7   1   23.40    2.40
  -2   7   1   29.50    1.90
  -2   7   1   28.60    2.60
   1  -7  -1  357.06   17.70
   1  -7  -1  342.87   17.50
   1  -7  -1  344.17   17.50
   1  -7  -1  344.97   17.10
   1  -7  -1  355.86   17.90
   1  -7  -1  304.37   17.10
   1  -7  -1  365.86   17.00
   1  -7  -1  330.77   18.00
   1  -7  -1  357.56   17.30
  -1   7   1  296.47   18.00
  -1   7   1  348.07   18.00
  -1   7   1  356.36   18.00
  -1   7   1  348.37   18.30
  -1   7   1  351.86   18.30
  -1   7   1  345.87   17.40
  -1   7   1  349.27   18.60
  -1   7   1  335.07   17.50
   0  -7  -1   41.30    2.40
   0  -7  -1   39.70    2.80
   0  -7  -1   40.40    3.10
   0  -7  -1   41.60    3.50
   0  -7  -1   40.70    2.50
   0  -7  -1   45.30    2.70
   0  -7  -1   40.70    3.20
   0  -7  -1   42.40    3.00
   0  -7  -1   49.20    4.60
   0   7   1   42.50    4.10
   0   7   1   40.00    3.40
   0   7   1   43.20    3.70
   0   7   1   45.00    3.60
   0   7   1   41.70    2.90
   0   7   1   43.20    3.60
   0   7   1   50.89    3.00
   0   7   1   44.90    4.20
  -1  -7  -1  200.78   10.30
  -1  -7  -1  190.28   11.20
  -1  -7  -1  206.48   10.50
  -1  -7  -1  191.18   10.90
  -1  -7  -1  193.58   10.30
  -1  -7  -1  196.98   10.50
  -1  -7  -1  225.78   13.00
   1   7   1  207.28   10.70
   1   7   1  196.18   10.70
   1   7   1  215.78   11.60
   1   7   1  212.68   12.00
   1   7   1  218.38   11.30
   1   7   1  196.28   12.00
  -2  -7  -1   48.40    3.80
  -2  -7  -1   39.80    2.70
  -2  -7  -1   42.40    4.80
  -2  -7  -1   37.10    3.20
  -2  -7  -1   41.70    2.60
  -2  -7  -1   42.50    2.40
   2   7   1   39.00    3.90
   2   7   1   42.40    3.00
   2   7   1   44.70    3.70
   2   7   1   37.30    3.80
   2   7   1   39.90    4.50
   2   7   1   40.10    2.90
   2   7   1   41.30    4.30
  -3  -7  -1   38.10    3.10
  -3  -7  -1   31.60    3.40
  -3  -7  -1   31.30    4.50
  -3  -7  -1   35.50    2.10
  -3  -7  -1   31.90    3.10
   3   7   1   32.40    4.00
   3   7   1   29.30    4.30
   3   7   1   33.20    3.20
   3   7   1   30.40    2.60
   3   7   1   35.90    4.50
   3   7   1   30.40    2.60
  -4  -7  -1  256.07   13.10
  -4  -7  -1  267.97   15.10
  -4  -7  -1  248.38   14.30
  -4  -7  -1  249.78   16.90
   4   7   1  243.58   13.60
   4   7   1  259.77   15.70
   4   7   1  275.07   14.10
   4   7   1  274.67   15.60
   4   7   1  251.77   13.60
   4   7   1  271.97   15.30
  -5  -7  -1    9.30    2.80
  -5  -7  -1    7.70    3.60
  -5  -7  -1    6.90    0.90
   5   7   1    8.80    1.60
   5   7   1    6.30    3.30
   5   7   1    4.10    1.50
   5   7   1    6.50    3.00
   5   7   1    3.20    3.00
  -6  -7  -1   20.10    5.10
  -6  -7  -1   25.30    4.30
   6   7   1   23.10    2.50
   6   7   1   22.00    4.50
   6   7   1   22.90    4.30
   6   7   1   27.30    2.70
  13  -8  -1    4.30    2.30
  13  -8  -1    6.60    2.10
  13  -8  -1    7.50    1.50
  13  -8  -1    4.60    1.50
  13  -8  -1    6.70    1.60
 -13   8   1   12.90    4.70
  12  -8  -1   18.30    2.20
  12  -8  -1   16.60    2.00
  12  -8  -1   14.60    3.30
  12  -8  -1   18.10    2.50
  12  -8  -1   18.60    2.40
 -12   8   1   30.50    6.60
 -12   8   1   22.80    4.10
 -12   8   1   15.60    1.90
 -12   8   1   16.70    3.70
  11  -8  -1   26.60    4.00
  11  -8  -1   37.40    3.30
  11  -8  -1   29.70    3.00
  11  -8  -1   34.40    2.90
  11  -8  -1   29.20    3.10
  11  -8  -1   28.60    2.80
  11  -8  -1   27.40    2.50
 -11   8   1   37.40    6.90
 -11   8   1   28.90    2.50
 -11   8   1   27.10    4.00
 -11   8   1   30.40    4.80
  10  -8  -1   12.90    2.70
  10  -8  -1   18.00    2.00
  10  -8  -1   17.40    2.00
  10  -8  -1   15.70    1.90
  10  -8  -1   21.50    2.50
  10  -8  -1   14.20    2.00
  10  -8  -1   18.50    2.30
 -10   8   1   18.10    3.80
 -10   8   1   22.00    5.10
 -10   8   1   14.20    3.00
 -10   8   1   16.20    1.80
 -10   8   1   20.30    2.20
 -10   8   1   21.20    2.30
   9  -8  -1  113.19    6.60
   9  -8  -1  107.99    6.20
   9  -8  -1  101.99    6.10
   9  -8  -1  108.69    6.00
   9  -8  -1  113.39    6.10
   9  -8  -1   99.09    5.90
   9  -8  -1   92.59    7.10
  -9   8   1  101.49    6.40
  -9   8   1  110.59    8.90
  -9   8   1   98.19    5.90
  -9   8   1  104.09    6.10
   8  -8  -1   58.39    3.80
   8  -8  -1   60.89    3.80
   8  -8  -1   59.49    3.80
   8  -8  -1   59.29    3.70
   8  -8  -1   59.69    3.70
   8  -8  -1   52.99    4.50
   8  -8  -1   63.79    4.30
  -8   8   1   58.09    3.70
  -8   8   1   51.29    4.10
  -8   8   1   61.49    3.90
  -8   8   1   60.89    6.20
  -8   8   1   59.09    4.20
   7  -8  -1   44.30    2.90
   7  -8  -1   49.60    3.00
   7  -8  -1   49.00    3.00
   7  -8  -1   36.50    4.10
   7  -8  -1   43.10    3.70
   7  -8  -1   45.10    2.90
   7  -8  -1   45.70    3.00
   7  -8  -1   44.60    3.00
  -7   8   1   40.30    3.10
  -7   8   1   42.70    4.40
  -7   8   1   40.40    2.50
  -7   8   1   46.50    3.00
  -7   8   1   48.70    5.00
  -7   8   1   42.20    2.80
  -7   8   1   42.40    3.40
  -7   8   1   41.70    3.50
   6  -8  -1   87.39    6.90
   6  -8  -1  116.19    5.90
   6  -8  -1  110.59    5.90
   6  -8  -1  105.69    6.00
   6  -8  -1  111.69    5.90
   6  -8  -1  113.49    6.00
   6  -8  -1  105.59    6.60
   6  -8  -1  115.09    5.90
  -6   8   1  108.59    6.20
  -6   8   1  105.69    6.60
  -6   8   1  111.59    7.70
  -6   8   1  106.49    6.00
  -6   8   1  104.59    6.10
  -6   8   1   97.99    7.30
  -6   8   1  105.79    5.90
  -6   8   1  107.79    5.80
  -6   8   1  101.89    6.30
  -6   8   1  114.69    6.00
   5  -8  -1  175.88    9.10
   5  -8  -1  181.28    9.90
   5  -8  -1  157.18   10.00
   5  -8  -1  174.98    9.70
   5  -8  -1  178.18    9.10
   5  -8  -1  184.18    9.30
   5  -8  -1  179.88    9.10
   5  -8  -1  180.98    9.20
  -5   8   1  170.68   10.50
  -5   8   1  171.48    9.30
  -5   8   1  171.58    9.20
  -5   8   1  175.78    9.70
  -5   8   1  170.88    9.40
  -5   8   1  167.28    9.40
  -5   8   1  178.08    9.20
  -5   8   1  181.98    9.30
  -5   8   1  172.38   10.60
  -5   8   1  166.68    9.80
  -5   8   1  168.08    9.20
   4  -8  -1  238.28   12.10
   4  -8  -1  241.78   12.00
   4  -8  -1  228.68   11.90
   4  -8  -1  241.08   12.50
   4  -8  -1  241.88   11.90
   4  -8  -1  219.98   11.80
   4  -8  -1  242.18   12.50
   4  -8  -1  220.18   12.60
  -4   8   1  232.08   12.70
  -4   8   1  219.78   11.90
  -4   8   1  232.68   13.30
  -4   8   1  237.08   12.20
  -4   8   1  221.88   12.10
  -4   8   1  229.68   13.00
  -4   8   1  215.48   12.00
  -4   8   1  238.88   12.00
  -4   8   1  235.28   12.20
  -4   8   1  235.58   12.70
  -4   8   1  230.78   12.50
   3  -8  -1   17.20    1.50
   3  -8  -1   20.20    1.70
   3  -8  -1   19.30    1.70
   3  -8  -1   21.10    1.40
   3  -8  -1   18.20    2.10
   3  -8  -1   21.30    2.00
   3  -8  -1   17.90    1.70
   3  -8  -1   19.40    1.50
   3  -8  -1   21.00    2.00
  -3   8   1   18.30    2.40
  -3   8   1   21.30    2.90
  -3   8   1   20.20    3.00
  -3   8   1   17.70    1.90
  -3   8   1   15.40    1.90
  -3   8   1   20.40    2.00
  -3   8   1   18.60    1.60
  -3   8   1   20.10    2.60
  -3   8   1   19.50    2.00
   2  -8  -1    1.60    0.70
   2  -8  -1    2.30    0.40
   2  -8  -1    0.20    0.50
   2  -8  -1    2.10    1.00
   2  -8  -1    1.00    0.80
   2  -8  -1    1.30    0.90
   2  -8  -1    2.40    0.80
   2  -8  -1    0.10    0.70
   2  -8  -1    1.40    0.60
  -2   8   1    2.20    0.70
  -2   8   1    0.20    1.20
  -2   8   1    0.60    1.20
  -2   8   1   -0.10    0.90
  -2   8   1    2.30    1.00
  -2   8   1    1.40    1.50
  -2   8   1    1.60    1.60
  -2   8   1    1.10    1.00
   1  -8  -1    6.80    1.20
   1  -8  -1    6.00    1.40
   1  -8  -1    5.50    1.00
   1  -8  -1    7.20    0.70
   1  -8  -1    8.00    2.30
   1  -8  -1    5.40    0.80
   1  -8  -1    5.80    1.40
   1  -8  -1    5.80    1.10
   1  -8  -1    8.90    1.40
  -1   8   1    6.50    1.60
  -1   8   1    5.50    1.20
  -1   8   1    8.00    1.90
  -1   8   1    3.20    1.50
  -1   8   1    7.70    2.30
  -1   8   1    6.60    1.30
  -1   8   1    8.20    2.10
   0  -8  -1   31.10    2.20
   0  -8  -1   39.80    4.30
   0  -8  -1   31.80    2.40
   0  -8  -1   31.90    3.00
   0  -8  -1   28.80    2.70
   0  -8  -1   32.70    2.70
   0  -8  -1   33.40    2.10
   0   8   1   33.60    3.30
   0   8   1   29.80    3.50
   0   8   1   32.90    2.60
   0   8   1   30.40    3.90
   0   8   1   29.90    3.80
   0   8   1   36.20    3.40
   0   8   1   34.60    2.70
  -1  -8  -1  105.79    7.00
  -1  -8  -1  120.79    8.90
  -1  -8  -1  108.29    6.00
  -1  -8  -1  117.59    6.20
  -1  -8  -1  106.59    6.20
  -1  -8  -1  103.89    6.70
  -1  -8  -1  128.19    7.40
   1   8   1  114.49    7.90
   1   8   1  113.49    7.50
   1   8   1  119.99    7.30
   1   8   1  111.09    6.50
   1   8   1  118.89    6.50
   1   8   1  112.79    8.10
  -2  -8  -1   16.30    1.50
  -2  -8  -1   15.70    3.70
  -2  -8  -1   14.90    2.70
  -2  -8  -1   16.80    1.30
  -2  -8  -1   13.30    2.20
   2   8   1   13.90    3.10
   2   8   1   14.70    3.40
   2   8   1   18.70    2.00
   2   8   1   16.10    1.90
   2   8   1   17.60    3.20
   2   8   1   19.40    2.70
  -3  -8  -1  107.89    9.30
  -3  -8  -1  119.39    7.90
  -3  -8  -1  100.79    7.10
  -3  -8  -1  108.19    5.90
   3   8   1  116.69    8.80
   3   8   1  117.79    6.60
   3   8   1  119.69    7.20
   3   8   1  116.19    6.60
   3   8   1  104.29    8.20
   3   8   1  111.49    8.10
  -4  -8  -1  115.69    6.10
  -4  -8  -1  111.79    7.60
  -4  -8  -1  110.09   10.00
  -4  -8  -1  126.19    8.50
   4   8   1  113.49    9.10
   4   8   1  116.49    6.90
   4   8   1  117.39    6.80
   4   8   1  120.39    8.70
   4   8   1  117.89    9.30
  -5  -8  -1   24.70    4.20
  -5  -8  -1   21.20    5.20
   5   8   1   21.50    2.60
   5   8   1   25.70    5.20
   5   8   1   25.60    2.60
   5   8   1   20.90    4.10
  -6  -8  -1    4.40    3.50
  -6  -8  -1    8.50    2.90
   6   8   1    4.20    3.30
   6   8   1    3.50    1.50
   6   8   1    4.80    1.50
   6   8   1   -0.70    3.50
  12  -9  -1   -0.10    1.20
  12  -9  -1    1.60    1.20
  12  -9  -1    2.00    1.50
  12  -9  -1    1.20    1.10
  12  -9  -1    0.80    1.80
 -12   9   1   -0.10    1.20
 -12   9   1    1.60    2.50
 -12   9   1    8.00    4.20
  11  -9  -1    2.90    1.80
  11  -9  -1   -0.70    1.10
  11  -9  -1   -1.10    1.00
  11  -9  -1   -0.60    1.00
  11  -9  -1    0.30    1.70
  11  -9  -1    0.10    1.00
  11  -9  -1    0.60    1.30
 -11   9   1    1.40    1.10
 -11   9   1    2.80    3.10
 -11   9   1   -1.60    2.40
  10  -9  -1   40.40    3.30
  10  -9  -1   35.50    3.10
  10  -9  -1   39.30    3.10
  10  -9  -1   50.09    3.80
  10  -9  -1   36.10    4.20
  10  -9  -1   39.70    3.10
  10  -9  -1   39.70    3.00
 -10   9   1   40.10    3.10
 -10   9   1   43.80    5.80
 -10   9   1   31.80    3.10
 -10   9   1   43.50    6.00
 -10   9   1   43.50    3.70
   9  -9  -1   42.00    3.10
   9  -9  -1   43.60    3.20
   9  -9  -1   42.30    3.00
   9  -9  -1   46.60    3.10
   9  -9  -1   41.90    3.10
   9  -9  -1   39.60    4.10
   9  -9  -1   31.60    4.50
  -9   9   1   43.30    5.70
  -9   9   1   44.60    3.80
  -9   9   1   48.20    3.20
  -9   9   1   40.40    3.20
   8  -9  -1  194.08   12.00
   8  -9  -1  222.98   11.10
   8  -9  -1  206.78   11.00
   8  -9  -1  218.08   11.30
   8  -9  -1  220.48   11.10
   8  -9  -1  214.18   11.10
   8  -9  -1  174.88   12.70
  -8   9   1  219.48   13.80
  -8   9   1  204.08   11.00
  -8   9   1  215.58   11.70
  -8   9   1  207.58   11.20
   7  -9  -1   50.89    3.40
   7  -9  -1   54.29    3.30
   7  -9  -1   50.99    3.30
   7  -9  -1   48.40    3.30
   7  -9  -1   50.59    3.50
   7  -9  -1   41.20    4.30
   7  -9  -1   49.30    4.10
  -7   9   1   51.09    5.20
  -7   9   1   49.70    3.30
  -7   9   1   54.89    4.30
  -7   9   1   48.80    3.50
  -7   9   1   51.79    5.30
  -7   9   1   46.20    3.70
   6  -9  -1   36.20    3.10
   6  -9  -1   33.00    2.30
   6  -9  -1   31.50    2.30
   6  -9  -1   31.00    2.30
   6  -9  -1   34.50    2.40
   6  -9  -1   30.40    3.20
   6  -9  -1   33.30    2.60
  -6   9   1   28.80    3.00
  -6   9   1   28.40    2.40
  -6   9   1   33.40    3.90
  -6   9   1   26.20    2.70
  -6   9   1   30.50    2.40
  -6   9   1   33.30    3.30
  -6   9   1   26.80    2.60
  -6   9   1   29.90    3.90
  -6   9   1   30.40    2.60
  -6   9   1   33.80    2.50
   5  -9  -1  182.28    9.60
   5  -9  -1  178.58   10.30
   5  -9  -1  197.98   10.30
   5  -9  -1  174.88    9.40
   5  -9  -1  182.58    9.50
   5  -9  -1  177.68    9.50
   5  -9  -1  179.08    9.70
  -5   9   1  176.28    9.80
  -5   9   1  180.38   10.40
  -5   9   1  183.88   11.30
  -5   9   1  175.68   10.00
  -5   9   1  178.08   10.30
  -5   9   1  191.78    9.70
  -5   9   1  168.68    9.80
  -5   9   1  184.98   11.00
  -5   9   1  172.88    9.60
  -5   9   1  182.08    9.80
   4  -9  -1   36.50    2.40
   4  -9  -1   33.50    2.60
   4  -9  -1   39.00    3.00
   4  -9  -1   38.80    2.70
   4  -9  -1   32.50    2.20
   4  -9  -1   36.80    2.60
   4  -9  -1   36.40    3.00
   4  -9  -1   36.70    2.40
  -4   9   1   36.30    3.50
  -4   9   1   33.70    3.60
  -4   9   1   35.40    3.20
  -4   9   1   36.60    4.00
  -4   9   1   33.30    2.60
  -4   9   1   29.50    2.70
  -4   9   1   32.60    3.00
  -4   9   1   29.70    3.30
   3  -9  -1   42.10    2.90
   3  -9  -1   39.80    2.90
   3  -9  -1   41.30    3.30
   3  -9  -1   39.70    2.60
   3  -9  -1   43.70    3.10
   3  -9  -1   44.70    3.00
  -3   9   1   41.60    3.00
  -3   9   1   39.60    4.10
  -3   9   1   41.30    4.30
  -3   9   1   40.30    3.80
  -3   9   1   41.50    3.50
  -3   9   1   42.10    3.20
  -3   9   1   41.40    3.80
   2  -9  -1    7.60    1.50
   2  -9  -1    7.00    1.30
   2  -9  -1    3.30    1.00
   2  -9  -1    7.90    1.00
   2  -9  -1    4.40    1.00
   2  -9  -1    5.50    1.40
   2  -9  -1    5.50    1.10
  -2   9   1    4.80    1.80
  -2   9   1    6.30    1.90
  -2   9   1    6.30    1.30
  -2   9   1    6.40    2.40
  -2   9   1    5.80    1.90
  -2   9   1    3.90    1.50
  -2   9   1    6.70    1.40
   1  -9  -1    0.70    1.60
   1  -9  -1   -0.10    0.90
   1  -9  -1   -0.40    0.70
   1  -9  -1    0.90    0.80
   1  -9  -1    0.10    0.90
   1  -9  -1   -1.00    0.60
   1  -9  -1   -0.10    0.60
  -1   9   1    1.00    1.30
  -1   9   1   -0.50    1.00
  -1   9   1   -1.30    1.40
  -1   9   1   -0.50    1.30
  -1   9   1   -1.30    1.40
  -1   9   1    0.40    1.90
  -1   9   1   -0.50    1.00
   0  -9  -1   53.39    5.40
   0  -9  -1   46.10    3.00
   0  -9  -1   43.30    3.80
   0  -9  -1   54.09    4.10
   0  -9  -1   44.30    2.80
   0  -9  -1   49.70    3.60
   0  -9  -1   41.10    3.10
   0   9   1   45.90    4.80
   0   9   1   44.00    3.30
   0   9   1   46.00    4.30
   0   9   1   44.50    5.00
   0   9   1   46.00    3.40
  -1  -9  -1   -0.80    1.40
  -1  -9  -1    1.00    1.10
  -1  -9  -1    0.20    0.50
  -1  -9  -1    0.90    0.70
  -1  -9  -1    0.60    1.10
  -1  -9  -1   -0.10    1.70
   1   9   1    0.00    1.10
   1   9   1   -0.90    2.20
   1   9   1   -2.00    1.50
   1   9   1    0.30    0.90
   1   9   1   -1.10    2.00
  -2  -9  -1    2.90    2.60
  -2  -9  -1    3.50    1.90
  -2  -9  -1    1.20    1.30
  -2  -9  -1    1.60    0.70
   2   9   1   -1.30    2.40
   2   9   1    2.90    2.10
   2   9   1    2.00    1.80
   2   9   1    1.10    1.10
   2   9   1    1.30    1.30
   2   9   1    1.00    2.70
  -3  -9  -1  108.89    5.80
  -3  -9  -1  113.99    8.00
  -3  -9  -1   99.69    7.20
  -3  -9  -1  109.09    9.90
   3   9   1  118.39    8.30
   3   9   1  112.59    6.70
   3   9   1  107.39    6.60
   3   9   1  105.79    9.00
   3   9   1  119.99    7.40
   3   9   1  106.29    8.90
  -4  -9  -1   23.20    3.90
  -4  -9  -1   19.30    3.10
  -4  -9  -1   22.10    5.30
   4   9   1   26.20    2.70
   4   9   1   28.80    4.70
   4   9   1   23.60    2.60
   4   9   1   21.20    4.80
  -5  -9  -1    0.60    2.90
  -5  -9  -1    5.30    2.50
   5   9   1    2.70    1.40
   5   9   1   -3.50    3.40
   5   9   1    0.90    2.90
   5   9   1    2.90    1.60
  12 -10  -1    0.60    2.00
  12 -10  -1   -0.10    1.20
  12 -10  -1    1.80    1.50
  12 -10  -1    1.10    1.20
  12 -10  -1    0.50    1.20
  12 -10  -1    0.50    1.90
 -12  10   1   -1.30    1.20
 -12  10   1    2.00    3.10
  11 -10  -1   93.29    5.70
  11 -10  -1   94.59    5.80
  11 -10  -1   89.99    5.50
  11 -10  -1   74.89    7.80
  11 -10  -1   95.99    5.80
  11 -10  -1   84.19    7.00
 -11  10   1   85.29    7.80
 -11  10   1  108.19    9.60
 -11  10   1   93.99    5.60
  10 -10  -1  104.79    6.70
  10 -10  -1   97.59    8.70
  10 -10  -1  122.99    6.90
  10 -10  -1  116.09    6.60
  10 -10  -1  103.99    6.50
  10 -10  -1  108.09    7.90
  10 -10  -1  120.39    6.70
 -10  10   1  109.49    8.90
 -10  10   1  118.89    6.90
 -10  10   1  121.59   10.20
 -10  10   1  117.39    6.60
 -10  10   1  113.09    7.30
   9 -10  -1    1.50    1.10
   9 -10  -1    2.10    0.90
   9 -10  -1    2.30    1.50
   9 -10  -1    3.10    1.20
   9 -10  -1    2.40    1.70
   9 -10  -1    0.00    1.00
   9 -10  -1    1.80    1.00
  -9  10   1    1.80    1.50
  -9  10   1    5.10    1.60
  -9  10   1    4.50    2.90
  -9  10   1    0.60    1.20
   8 -10  -1   -0.50    0.70
   8 -10  -1   -0.90    0.80
   8 -10  -1    1.30    1.00
   8 -10  -1    1.10    1.30
   8 -10  -1    0.10    1.20
   8 -10  -1   -1.30    0.90
   8 -10  -1   -1.00    0.70
  -8  10   1    1.70    1.20
  -8  10   1    4.30    2.50
  -8  10   1    0.90    1.10
  -8  10   1   -0.70    1.60
   7 -10  -1   25.10    2.10
   7 -10  -1   23.50    2.80
   7 -10  -1   24.50    2.10
   7 -10  -1   23.10    2.40
   7 -10  -1   18.70    2.90
   7 -10  -1   24.30    2.20
   7 -10  -1   21.70    2.10
  -7  10   1   19.90    2.40
  -7  10   1   23.90    2.30
  -7  10   1   22.00    3.00
  -7  10   1   29.00    4.00
  -7  10   1   17.10    3.10
   6 -10  -1  119.99    6.50
   6 -10  -1  115.59    6.50
   6 -10  -1  116.19    6.60
   6 -10  -1  113.09    6.60
   6 -10  -1  141.29    6.90
   6 -10  -1  122.59    7.30
   6 -10  -1  112.39    6.70
   6 -10  -1  108.89    7.40
  -6  10   1  113.29    8.40
  -6  10   1  114.99    6.90
  -6  10   1  115.79    6.70
  -6  10   1  114.09    7.50
  -6  10   1  107.19    6.90
  -6  10   1  112.49    7.30
  -6  10   1  119.79    8.30
   5 -10  -1  178.48    8.90
   5 -10  -1  160.38    9.20
   5 -10  -1  158.58    8.50
   5 -10  -1  153.58    8.70
   5 -10  -1  166.68    9.20
   5 -10  -1  148.49    8.60
  -5  10   1  157.58    9.60
  -5  10   1  149.29    8.90
  -5  10   1  154.28    9.50
  -5  10   1  156.88   10.30
  -5  10   1  151.48    9.20
  -5  10   1  153.18    8.90
  -5  10   1  167.38    8.70
   4 -10  -1  152.48    8.60
   4 -10  -1  161.98    8.70
   4 -10  -1  168.58    9.30
   4 -10  -1  169.08    8.90
   4 -10  -1  156.38    8.40
  -4  10   1  149.69    9.50
  -4  10   1  150.78    9.80
  -4  10   1  156.78    8.70
  -4  10   1  160.38   10.30
  -4  10   1  162.58    9.50
  -4  10   1  155.38    9.10
  -4  10   1  159.38    8.90
   3 -10  -1   42.60    3.40
   3 -10  -1   39.70    2.60
   3 -10  -1   39.20    3.00
   3 -10  -1   38.70    2.80
  -3  10   1   28.80    3.50
  -3  10   1   31.60    4.00
  -3  10   1   34.50    2.90
  -3  10   1   38.20    4.20
  -3  10   1   42.50    4.00
  -3  10   1   38.50    3.10
  -3  10   1   35.90    4.00
   2 -10  -1  132.49    9.10
   2 -10  -1  101.99    6.00
   2 -10  -1  115.19    6.70
   2 -10  -1  105.49    6.90
   2 -10  -1  111.69    6.30
  -2  10   1  123.49    6.80
  -2  10   1  104.19    7.30
  -2  10   1  111.79    6.50
  -2  10   1  113.69    7.80
  -2  10   1  108.89    7.70
  -2  10   1  110.99    7.30
  -2  10   1  101.29    7.80
   1 -10  -1    9.00    1.80
   1 -10  -1    7.70    1.70
   1 -10  -1   10.00    3.10
   1 -10  -1   10.00    2.10
   1 -10  -1    8.30    1.30
   1 -10  -1    7.00    1.10
  -1  10   1    8.00    1.70
  -1  10   1    8.50    1.70
  -1  10   1    7.70    2.30
  -1  10   1    6.80    2.50
  -1  10   1    8.40    3.00
   0 -10  -1   -0.60    1.40
   0 -10  -1   -0.20    1.20
   0 -10  -1    0.80    2.10
   0 -10  -1   -0.30    1.10
   0 -10  -1   -0.20    0.70
   0 -10  -1    1.00    0.70
   0  10   1    0.60    1.20
   0  10   1   -2.80    1.80
   0  10   1   -1.80    2.30
   0  10   1    0.30    1.20
   0  10   1   -0.20    1.70
  -1 -10  -1   74.79    5.60
  -1 -10  -1   75.99    4.50
  -1 -10  -1   84.09    8.00
  -1 -10  -1   88.89    6.20
   1  10   1   76.49    7.60
   1  10   1   82.69    6.50
   1  10   1   79.29    7.20
   1  10   1   83.29    5.20
   1  10   1   82.29    5.20
   1  10   1   82.09    6.20
  -2 -10  -1   78.89    8.10
  -2 -10  -1   78.69    6.20
  -2 -10  -1   68.39    5.50
  -2 -10  -1   73.69    4.20
   2  10   1   64.39    7.30
   2  10   1   76.39    7.60
   2  10   1   84.59    6.10
   2  10   1   74.79    5.10
   2  10   1   67.79    5.00
   2  10   1   77.79    6.50
  -3 -10  -1   34.30    6.00
  -3 -10  -1   29.40    3.90
  -3 -10  -1   41.80    4.60
   3  10   1   34.40    3.40
   3  10   1   32.10    3.20
   3  10   1   31.40    5.70
   3  10   1   43.20    5.10
  12 -11  -1   14.30    3.20
  12 -11  -1   19.00    2.60
  12 -11  -1   17.80    2.70
  12 -11  -1   21.30    2.40
 -12  11   1   16.70    4.60
  11 -11  -1    7.10    2.50
  11 -11  -1    4.20    1.40
  11 -11  -1    6.70    1.70
  11 -11  -1    5.80    1.70
 -11  11   1    5.50    1.50
 -11  11   1   13.60    4.50
 -11  11   1    5.00    3.80
  10 -11  -1  103.29    6.60
  10 -11  -1   99.19    7.50
  10 -11  -1  111.79    6.60
  10 -11  -1  114.79    6.50
 -10  11   1  110.39    7.30
 -10  11   1   97.99    6.60
 -10  11   1  119.99   10.10
 -10  11   1  104.19    6.50
   9 -11  -1   -0.40    1.00
   9 -11  -1    0.80    1.10
   9 -11  -1    0.60    1.20
   9 -11  -1    1.80    1.00
   9 -11  -1    0.40    1.40
  -9  11   1    4.10    2.70
  -9  11   1    0.00    1.80
  -9  11   1    1.30    1.40
  -9  11   1   -1.30    1.20
   8 -11  -1    2.80    1.30
   8 -11  -1    3.00    1.50
   8 -11  -1    3.50    1.30
   8 -11  -1    1.90    1.00
   8 -11  -1    2.40    1.10
  -8  11   1    1.00    1.80
  -8  11   1    0.70    1.30
  -8  11   1    2.00    1.30
  -8  11   1    4.30    2.50
   7 -11  -1    8.00    1.50
   7 -11  -1    7.50    1.30
   7 -11  -1    5.80    1.40
   7 -11  -1    8.10    1.40
   7 -11  -1    7.10    1.80
   7 -11  -1    5.50    1.40
  -7  11   1    7.20    2.30
  -7  11   1    7.10    1.70
  -7  11   1    8.20    2.30
   6 -11  -1    1.60    1.10
   6 -11  -1    2.10    0.90
   6 -11  -1    2.50    1.10
   6 -11  -1    2.10    1.30
   6 -11  -1    2.30    1.10
  -6  11   1    1.20    1.90
  -6  11   1   -2.50    1.70
  -6  11   1    1.60    1.90
  -6  11   1    3.90    1.50
   5 -11  -1   26.80    2.50
   5 -11  -1   34.10    2.60
   5 -11  -1   30.20    3.10
   5 -11  -1   32.00    2.60
   5 -11  -1   29.40    2.30
  -5  11   1   26.10    3.60
  -5  11   1   23.30    3.10
  -5  11   1   32.20    4.30
  -5  11   1   28.20    3.00
  -5  11   1   29.30    3.10
  -5  11   1   22.60    3.60
   4 -11  -1  157.48    8.20
   4 -11  -1  158.28    8.80
   4 -11  -1  153.08    8.40
   4 -11  -1  135.49    7.80
  -4  11   1  137.99    8.10
  -4  11   1  141.29    9.50
  -4  11   1  137.49    8.70
  -4  11   1  154.48   10.10
  -4  11   1  138.79    9.00
  -4  11   1  144.89    9.20
  -4  11   1  128.89    8.30
   3 -11  -1  135.09    8.00
   3 -11  -1  122.49    7.20
   3 -11  -1  134.19    7.60
   3 -11  -1  128.29    6.90
  -3  11   1  121.29    7.50
  -3  11   1  131.99    7.40
  -3  11   1  122.79    8.50
  -3  11   1  117.99    8.90
  -3  11   1  125.59    8.40
   2 -11  -1   48.50    5.60
   2 -11  -1   39.80    3.70
   2 -11  -1   36.80    3.30
   2 -11  -1   40.20    2.70
   2 -11  -1   38.60    2.90
  -2  11   1   38.00    3.30
  -2  11   1   28.70    4.10
  -2  11   1   39.40    3.30
  -2  11   1   34.90    5.10
  -2  11   1   39.80    4.30
   1 -11  -1   58.69    3.60
   1 -11  -1   52.69    4.40
   1 -11  -1   68.79    6.90
   1 -11  -1   61.29    3.90
   1 -11  -1   56.89    4.80
  -1  11   1   66.69    4.60
  -1  11   1   66.99    4.50
  -1  11   1   52.39    5.80
  -1  11   1   60.09    5.50
  -1  11   1   55.89    6.10
   0 -11  -1   11.00    3.80
   0 -11  -1    9.20    2.00
   0 -11  -1    7.20    1.10
   0 -11  -1    8.40    2.00
   0  11   1    9.30    2.00
   0  11   1   12.00    2.90
   0  11   1    2.90    2.90
   0  11   1    8.10    1.90
   0  11   1    6.60    3.60
  -1 -11  -1   10.50    1.20
  -1 -11  -1   12.40    2.40
  -1 -11  -1   11.10    4.00
   1  11   1    9.30    2.10
   1  11   1   12.00    2.20
   1  11   1    8.80    4.00
   1  11   1    7.60    2.60
   1  11   1   17.10    3.60
  -2 -11  -1    5.90    1.00
  -2 -11  -1    7.10    3.60
  -2 -11  -1    7.20    2.20
   2  11   1    8.30    2.50
   2  11   1    7.40    1.80
   2  11   1    5.90    1.80
   2  11   1    3.90    4.00
   2  11   1   10.50    3.30
  11 -12  -1   16.80    2.40
  11 -12  -1   16.50    2.20
  11 -12  -1   15.10    3.10
  11 -12  -1   16.30    2.50
 -11  12   1   13.40    5.10
  10 -12  -1    6.70    2.20
  10 -12  -1    6.60    1.70
  10 -12  -1    6.70    1.50
  10 -12  -1    8.30    1.80
 -10  12   1    6.40    2.00
 -10  12   1    8.50    2.30
 -10  12   1   13.90    3.80
   9 -12  -1   28.40    3.60
   9 -12  -1   30.90    2.90
   9 -12  -1   22.70    2.50
   9 -12  -1   30.30    3.10
  -9  12   1   30.30    3.30
  -9  12   1   22.60    3.50
   8 -12  -1    4.40    1.30
   8 -12  -1    5.00    1.50
   8 -12  -1    6.80    1.60
   8 -12  -1    5.80    1.50
   8 -12  -1    4.30    1.80
   8 -12  -1    6.10    1.40
  -8  12   1    5.20    2.20
  -8  12   1    3.70    1.70
   7 -12  -1    0.10    1.00
   7 -12  -1   -2.60    0.90
   7 -12  -1    0.80    1.10
   7 -12  -1    0.10    1.20
   7 -12  -1   -0.20    0.90
  -7  12   1    1.10    2.00
  -7  12   1    0.70    1.50
   6 -12  -1    7.00    1.80
   6 -12  -1    7.10    1.30
   6 -12  -1   10.50    1.80
   6 -12  -1    8.10    1.60
   6 -12  -1    9.20    1.70
  -6  12   1    1.80    2.30
  -6  12   1    5.30    1.80
  -6  12   1    5.70    2.40
   5 -12  -1   20.70    2.40
   5 -12  -1   21.20    2.80
   5 -12  -1   22.80    2.40
   5 -12  -1   18.60    2.40
   5 -12  -1   22.60    2.10
  -5  12   1   21.20    2.80
  -5  12   1   15.70    3.40
  -5  12   1   16.80    3.20
   4 -12  -1   28.90    2.60
   4 -12  -1   31.80    3.30
   4 -12  -1   35.00    3.10
   4 -12  -1   30.40    2.30
  -4  12   1   30.80    3.20
  -4  12   1   28.80    3.90
  -4  12   1   21.20    4.00
  -4  12   1   17.60    3.30
   3 -12  -1    2.70    1.00
   3 -12  -1    3.60    1.20
   3 -12  -1    2.50    1.50
   3 -12  -1    4.00    1.40
   3 -12  -1    3.40    2.80
  -3  12   1    4.90    2.40
  -3  12   1    0.40    2.70
  -3  12   1    4.40    1.70
  -3  12   1    2.30    1.50
  -3  12   1   -4.20    1.90
   2 -12  -1    0.50    1.20
   2 -12  -1   -0.80    1.30
   2 -12  -1   -0.60    0.80
   2 -12  -1    0.20    0.90
   2 -12  -1   -1.00    2.40
  -2  12   1   -3.40    2.40
  -2  12   1   -0.60    2.00
  -2  12   1    0.50    1.40
  -2  12   1   -6.00    2.00
  -2  12   1   -1.90    1.30
   1 -12  -1   11.80    2.50
   1 -12  -1   15.30    4.20
   1 -12  -1   11.10    2.20
   1 -12  -1   10.10    1.30
  -1  12   1   17.30    2.40
  -1  12   1    7.50    3.10
  -1  12   1   15.80    2.40
  -1  12   1    9.60    4.00
  -1  12   1   11.10    2.90
   0 -12  -1   25.30    2.10
   0 -12  -1   27.00    3.50
   0 -12  -1   35.60    6.20
   0  12   1   43.40    4.70
   0  12   1   19.30    4.90
   0  12   1   24.30    3.90
   0  12   1   23.50    2.90
   0  12   1   29.80    3.30
  -1 -12  -1   11.70    2.60
  -1 -12  -1   16.00    4.80
  -1 -12  -1   10.30    1.30
   1  12   1   12.20    2.20
   1  12   1   13.30    2.40
   1  12   1   11.80    3.20
   1  12   1   11.90    2.90
   1  12   1    4.40    4.30
  10 -13  -1   46.90    3.80
  10 -13  -1   49.40    4.10
  10 -13  -1   43.80    3.60
 -10  13   1   48.50    4.30
 -10  13   1   51.99    5.10
   9 -13  -1    6.20    1.70
   9 -13  -1    3.90    1.50
   9 -13  -1    3.30    1.80
   9 -13  -1    4.10    1.70
   9 -13  -1    3.10    1.30
  -9  13   1    5.50    2.30
  -9  13   1    5.50    2.10
   8 -13  -1   -0.40    1.10
   8 -13  -1   -1.40    1.30
   8 -13  -1   -0.10    1.10
   8 -13  -1    0.10    1.20
   8 -13  -1   -0.30    1.20
  -8  13   1    0.10    1.70
  -8  13   1    0.80    2.10
   7 -13  -1    2.10    1.40
   7 -13  -1    2.70    1.20
   7 -13  -1    1.50    1.00
   7 -13  -1    1.30    1.50
   7 -13  -1    0.60    1.20
  -7  13   1    1.70    1.70
  -7  13   1    0.90    2.10
   6 -13  -1   15.40    2.30
   6 -13  -1   13.70    1.90
   6 -13  -1   16.10    2.30
   6 -13  -1   15.40    2.20
   6 -13  -1   12.60    2.40
  -6  13   1   11.00    2.30
  -6  13   1   10.50    3.00
   5 -13  -1   75.49    5.20
   5 -13  -1   84.19    5.90
   5 -13  -1   84.39    5.50
   5 -13  -1   77.19    4.80
  -5  13   1   72.99    6.60
  -5  13   1   74.49    5.50
  -5  13   1   70.09    6.80
   4 -13  -1    8.30    1.90
   4 -13  -1    9.00    4.00
   4 -13  -1    4.30    1.20
   4 -13  -1    7.20    1.70
   4 -13  -1    6.20    1.90
  -4  13   1    4.10    2.70
  -4  13   1    1.90    3.10
  -4  13   1    7.70    2.00
   3 -13  -1    1.30    1.00
   3 -13  -1    0.80    1.30
   3 -13  -1    1.60    2.80
   3 -13  -1    1.10    1.60
  -3  13   1    1.80    2.60
  -3  13   1   -4.70    2.50
  -3  13   1    0.10    1.50
   2 -13  -1   13.00    1.60
   2 -13  -1   13.50    2.50
   2 -13  -1   19.50    4.90
   2 -13  -1   11.00    2.50
  -2  13   1   10.90    4.00
  -2  13   1   15.60    3.50
  -2  13   1   14.70    2.60
   1 -13  -1   22.90    5.30
   1 -13  -1   18.40    1.80
  -1  13   1   18.70    3.50
  -1  13   1   13.50    4.60
  -1  13   1   22.00    2.90
  -1  13   1   22.80    2.90
   8 -14  -1    1.40    1.20
   7 -14  -1   25.90    3.00
   7 -14  -1   24.40    3.00
   7 -14  -1   25.70    3.00
   7 -14  -1   23.40    2.50
  -7  14   1   25.20    3.30
  -7  14   1   21.10    3.80
   6 -14  -1    1.20    1.70
   6 -14  -1    1.70    1.10
   6 -14  -1    0.40    1.20
   6 -14  -1    1.50    1.30
  -6  14   1    1.90    2.50
  -6  14   1    0.60    1.80
   5 -14  -1    1.10    1.10
   5 -14  -1    0.40    1.40
   5 -14  -1   -0.60    1.00
   5 -14  -1   -1.00    3.00
   5 -14  -1    0.20    1.50
  -5  14   1    0.90    2.50
  -5  14   1   -5.70    3.10
  -5  14   1   -0.50    1.70
   4 -14  -1   94.09    7.40
   4 -14  -1   90.79    5.30
  -4  14   1   84.69    7.60
  -4  14   1   96.59    6.30
  -4  14   1   69.09    7.90
  -2  14  -2   24.50    3.10
  -2  14  -2   16.00    4.10
  -2  14  -2   26.00    3.20
  -2  14  -2   19.70    5.00
   2 -14   2   24.50    3.40
   2 -14   2   29.00    2.10
   2 -14   2   30.00    5.90
  -3  14  -2   45.30    6.70
  -3  14  -2   63.39    4.70
  -3  14  -2   61.79    4.80
  -3  14  -2   56.39    6.30
   3 -14   2   57.39    4.90
   3 -14   2   52.09    3.60
   3 -14   2   67.69    7.70
  -4  14  -2   -3.90    2.70
  -4  14  -2    1.10    2.90
  -4  14  -2    1.60    1.60
  -4  14  -2    2.50    2.60
   4 -14   2    1.50    1.60
   4 -14   2    1.10    2.80
   4 -14   2    1.50    1.00
  -5  14  -2  125.19    7.40
  -5  14  -2  106.59    8.40
  -5  14  -2   92.59    8.70
   5 -14   2  120.69    6.50
   5 -14   2  119.69    7.50
  -6  14  -2  105.79    8.40
  -6  14  -2  100.29    7.10
   6 -14   2  117.79    7.20
   6 -14   2  106.89    6.30
   6 -14   2  107.09    6.70
   6 -14   2  109.69    6.60
  -7  14  -2    1.30    1.80
  -7  14  -2   -0.20    2.40
  -7  14  -2    4.90    1.60
  -7  14  -2    1.10    1.50
   7 -14   2    0.50    1.20
   7 -14   2   -0.50    1.10
   7 -14   2   -0.90    1.30
   7 -14   2    0.40    1.00
  -8  14  -2    0.40    2.60
  -8  14  -2    4.80    1.90
  -8  14  -2    5.00    1.70
  -8  14  -2    3.00    1.60
   8 -14   2    3.40    1.30
   8 -14   2    8.10    1.80
   8 -14   2    4.40    1.50
   8 -14   2    4.20    1.70
   0  13  -2   52.99    7.30
   0  13  -2   56.99    4.40
   0  13  -2   47.20    5.50
   0  13  -2   55.19    4.20
   0 -13   2   52.29    4.70
   0 -13   2   50.99    7.20
  -1  13  -2   -1.60    2.50
  -1  13  -2   -1.20    1.50
  -1  13  -2    0.10    1.30
  -1  13  -2   -2.20    3.40
   1 -13   2    0.40    2.40
   1 -13   2   -0.10    1.50
   1 -13   2    0.40    0.70
  -2  13  -2    2.00    1.50
  -2  13  -2    1.40    1.50
  -2  13  -2   -4.70    2.00
  -2  13  -2   -1.40    3.10
  -2  13  -2    3.80    2.50
  -2  13  -2    0.60    2.50
   2 -13   2    3.10    2.70
   2 -13   2    1.40    1.40
   2 -13   2    2.10    0.80
  -3  13  -2  108.09    6.60
  -3  13  -2   98.09    8.20
  -3  13  -2   99.29    8.50
  -3  13  -2  100.49    8.40
  -3  13  -2  104.09    6.70
  -3  13  -2  109.59    8.30
   3 -13   2  103.09    7.00
   3 -13   2  112.89    6.00
   3 -13   2  121.29    9.60
  -4  13  -2   20.10    3.90
  -4  13  -2   22.80    3.90
  -4  13  -2   36.00    2.90
  -4  13  -2   20.70    4.10
  -4  13  -2   27.50    4.20
  -4  13  -2   25.90    2.90
  -4  13  -2   29.40    3.20
   4 -13   2   29.50    2.40
   4 -13   2   35.50    5.30
   4 -13   2   27.00    3.20
   4 -13   2   28.40    2.70
  -5  13  -2  130.89    9.60
  -5  13  -2  130.39    9.20
  -5  13  -2  143.89   10.50
  -5  13  -2  137.89    8.20
  -5  13  -2  141.49    8.40
  -5  13  -2  142.49    8.10
   5 -13   2  134.59    7.90
   5 -13   2  126.79    7.90
   5 -13   2  154.08    8.50
   5 -13   2  135.29    7.60
  -6  13  -2   -3.00    2.50
  -6  13  -2    3.50    1.50
  -6  13  -2    1.10    2.20
  -6  13  -2    0.10    2.20
  -6  13  -2    4.00    1.50
  -6  13  -2    4.50    1.70
   6 -13   2    2.00    1.20
   6 -13   2    1.70    1.40
   6 -13   2    0.50    1.00
   6 -13   2    1.50    1.30
  -7  13  -2    2.40    1.60
  -7  13  -2   -1.70    2.10
  -7  13  -2    0.80    1.30
  -7  13  -2    0.00    1.50
   7 -13   2    2.90    1.30
   7 -13   2    2.10    1.30
   7 -13   2    1.50    1.00
   7 -13   2    0.70    1.30
  -8  13  -2   84.19    7.00
  -8  13  -2   77.29    5.60
  -8  13  -2   87.19    5.90
  -8  13  -2   83.09    6.20
   8 -13   2   81.89    5.30
   8 -13   2   90.09    5.70
   8 -13   2   79.89    5.60
   8 -13   2  105.09    6.20
  -9  13  -2    3.80    1.70
  -9  13  -2    2.20    1.50
  -9  13  -2    2.30    1.70
  -9  13  -2    0.20    2.00
   9 -13   2    1.90    1.30
   9 -13   2    2.80    1.30
   9 -13   2    1.20    1.30
 -10  13  -2    0.80    1.40
 -10  13  -2    1.50    1.50
 -10  13  -2   -0.10    2.00
 -10  13  -2    1.50    1.60
  10 -13   2    0.40    1.30
  10 -13   2    2.10    1.30
  10 -13   2   -0.20    1.20
   2  12  -2   -2.70    3.30
   2  12  -2    0.50    1.50
   2  12  -2   -0.40    1.20
   2  12  -2   -3.00    2.20
  -2 -12   2    0.80    2.80
  -2 -12   2    0.50    1.60
   1  12  -2   29.00    2.90
   1  12  -2   21.70    4.90
   1  12  -2   17.10    2.40
   1  12  -2   22.70    3.70
  -1 -12   2   20.90    5.00
  -1 -12   2   21.40    3.20
   0  12  -2   -2.40    2.30
   0  12  -2    1.60    3.30
   0  12  -2    3.90    1.70
   0  12  -2    3.20    1.50
   0  12  -2    0.00    2.50
   0 -12   2    3.00    0.70
   0 -12   2    3.10    1.70
   0 -12   2    5.70    3.30
  -1  12  -2   -0.40    2.70
  -1  12  -2    3.20    2.40
  -1  12  -2    3.20    1.40
  -1  12  -2   -0.20    2.30
  -1  12  -2    2.80    1.50
  -1  12  -2    4.00    2.20
   1 -12   2    2.00    0.80
   1 -12   2    4.30    2.70
   1 -12   2    5.00    1.80
  -2  12  -2   20.10    3.70
  -2  12  -2   27.70    2.80
  -2  12  -2   22.20    3.70
  -2  12  -2   26.40    2.80
  -2  12  -2   23.00    3.70
  -2  12  -2   28.20    4.70
   2 -12   2   25.50    2.80
   2 -12   2   29.70    2.10
   2 -12   2   25.70    3.10
   2 -12   2   30.60    4.70
  -3  12  -2    6.60    2.60
  -3  12  -2    5.30    2.50
  -3  12  -2    8.90    1.80
  -3  12  -2    7.00    2.80
  -3  12  -2    6.80    2.90
  -3  12  -2   10.50    1.50
  -3  12  -2    8.30    1.90
   3 -12   2    9.00    1.50
   3 -12   2   10.40    1.90
   3 -12   2    9.50    1.70
   3 -12   2    9.60    1.30
   3 -12   2   11.20    3.40
  -4  12  -2   33.40    4.60
  -4  12  -2   42.00    3.40
  -4  12  -2   38.70    3.40
  -4  12  -2   33.20    4.30
  -4  12  -2   39.20    4.50
  -4  12  -2   44.20    5.10
  -4  12  -2   46.80    3.50
  -4  12  -2   40.00    3.50
   4 -12   2   39.90    3.30
   4 -12   2   38.40    3.50
   4 -12   2   40.80    2.80
   4 -12   2   42.70    3.20
  -5  12  -2   53.49    6.00
  -5  12  -2   56.89    5.50
  -5  12  -2   53.29    5.10
  -5  12  -2   48.60    5.30
  -5  12  -2   58.69    4.00
  -5  12  -2   53.79    4.10
  -5  12  -2   57.79    4.20
  -5  12  -2   54.49    4.00
   5 -12   2   62.59    4.20
   5 -12   2   53.89    3.80
   5 -12   2   57.39    4.10
   5 -12   2   53.39    3.60
   5 -12   2   52.39    3.90
  -6  12  -2   59.29    5.30
  -6  12  -2   61.39    4.40
  -6  12  -2   61.29    4.60
  -6  12  -2   50.19    5.10
  -6  12  -2   59.09    6.10
  -6  12  -2   52.89    4.20
   6 -12   2   63.49    4.30
   6 -12   2   51.99    4.00
   6 -12   2   58.99    4.00
   6 -12   2   66.99    4.70
   6 -12   2   52.69    3.80
  -7  12  -2   21.70    3.90
  -7  12  -2   25.50    3.00
  -7  12  -2   33.10    3.00
  -7  12  -2   23.30    3.40
  -7  12  -2   32.50    3.30
   7 -12   2   27.60    2.60
   7 -12   2   32.50    3.10
   7 -12   2   33.80    3.10
   7 -12   2   31.10    2.50
   7 -12   2   25.50    2.30
  -8  12  -2    6.60    1.60
  -8  12  -2    9.70    2.10
  -8  12  -2    7.20    1.90
  -8  12  -2    6.90    2.70
  -8  12  -2   12.90    3.60
  -8  12  -2    9.10    2.60
   8 -12   2    9.40    1.60
   8 -12   2    8.70    1.60
   8 -12   2   11.40    1.90
   8 -12   2    9.80    1.80
  -9  12  -2    3.10    1.70
  -9  12  -2    9.80    3.60
  -9  12  -2    4.00    2.10
  -9  12  -2    3.00    1.80
  -9  12  -2    2.20    4.10
  -9  12  -2    2.50    1.50
   9 -12   2    2.60    1.50
   9 -12   2    4.00    1.30
   9 -12   2    2.90    1.40
 -10  12  -2   44.70    4.40
 -10  12  -2   38.70    4.30
 -10  12  -2   43.20    3.70
 -10  12  -2   58.69    6.90
 -10  12  -2   43.00    3.90
  10 -12   2   42.80    3.70
  10 -12   2   40.40    3.40
  10 -12   2   44.80    3.70
 -11  12  -2    3.40    1.60
 -11  12  -2   13.50    4.30
 -11  12  -2    5.50    1.90
 -11  12  -2    7.00    2.10
  11 -12   2    0.60    1.50
  11 -12   2    1.10    1.30
  11 -12   2    1.40    1.20
   3  11  -2    0.70    1.40
   3  11  -2   -3.60    2.00
   3  11  -2    5.80    2.70
   3  11  -2    2.00    1.30
   3  11  -2   -3.70    3.20
  -3 -11   2    1.90    3.00
  -3 -11   2    1.00    1.70
   2  11  -2   19.70    3.30
   2  11  -2   24.40    2.50
   2  11  -2   22.90    2.50
   2  11  -2   21.60    4.80
  -2 -11   2   21.00    4.90
  -2 -11   2   21.40    3.10
   1  11  -2    3.00    1.50
   1  11  -2    4.00    1.50
   1  11  -2   -1.10    3.00
   1  11  -2    0.60    2.10
   1  11  -2   -1.00    2.50
  -1 -11   2    2.10    1.60
  -1 -11   2    3.40    2.80
  -1 -11   2    2.90    0.70
   0  11  -2   -0.10    2.00
   0  11  -2    0.30    1.70
   0  11  -2    1.30    1.30
   0  11  -2    0.80    1.20
   0  11  -2    0.40    2.00
   0  11  -2    0.80    2.60
   0 -11   2    1.20    2.20
   0 -11   2    1.10    0.60
   0 -11   2    0.50    1.20
  -1  11  -2   -1.80    2.10
  -1  11  -2    0.40    1.20
  -1  11  -2   -1.40    1.70
  -1  11  -2    0.50    1.60
  -1  11  -2    1.60    1.20
  -1  11  -2    0.10    1.90
   1 -11   2    1.20    1.20
   1 -11   2    0.30    0.90
   1 -11   2    0.60    0.60
   1 -11   2    0.50    1.90
  -2  11  -2   -3.10    1.80
  -2  11  -2    0.90    0.90
  -2  11  -2   -2.10    1.60
  -2  11  -2   -0.20    1.10
  -2  11  -2   -1.80    1.90
  -2  11  -2   -1.00    1.70
  -2  11  -2   -1.80    1.00
   2 -11   2   -0.30    1.90
   2 -11   2    1.10    1.10
   2 -11   2    0.40    0.90
   2 -11   2    0.20    0.70
   2 -11   2   -0.20    0.60
  -3  11  -2    6.30    2.20
  -3  11  -2    5.10    1.80
  -3  11  -2    6.30    2.40
  -3  11  -2    6.20    1.40
  -3  11  -2    4.70    1.40
  -3  11  -2    8.80    2.40
  -3  11  -2    6.30    1.40
  -3  11  -2    6.60    2.20
  -3  11  -2    4.40    1.30
   3 -11   2    7.80    1.50
   3 -11   2    7.60    1.30
   3 -11   2    8.80    1.60
   3 -11   2    5.70    1.00
  -4  11  -2    6.40    1.70
  -4  11  -2    9.80    1.70
  -4  11  -2    5.30    2.00
  -4  11  -2   11.50    1.70
  -4  11  -2    7.30    1.60
  -4  11  -2    9.20    2.60
  -4  11  -2    9.80    1.60
  -4  11  -2    8.60    2.30
  -4  11  -2    3.90    2.20
   4 -11   2   11.90    1.70
   4 -11   2   10.00    1.30
   4 -11   2    9.80    1.50
   4 -11   2   11.60    1.70
   4 -11   2   12.20    1.40
   4 -11   2    9.80    1.60
  -5  11  -2  126.69    7.40
  -5  11  -2  123.59    8.10
  -5  11  -2  116.89    8.20
  -5  11  -2  131.89    7.80
  -5  11  -2  120.29    8.90
  -5  11  -2  124.59    7.40
  -5  11  -2  125.09    8.10
  -5  11  -2  122.29    7.20
  -5  11  -2  134.19    7.30
   5 -11   2  138.49    7.50
   5 -11   2  133.89    7.40
   5 -11   2  126.99    7.20
   5 -11   2  127.99    7.20
   5 -11   2  118.89    6.90
  -6  11  -2   78.59    5.00
  -6  11  -2   82.09    5.70
  -6  11  -2   80.59    5.30
  -6  11  -2   75.99    6.70
  -6  11  -2   88.09    6.70
  -6  11  -2   68.79    5.80
  -6  11  -2   73.79    5.10
  -6  11  -2   82.59    5.00
  -6  11  -2   80.89    6.00
   6 -11   2   87.99    5.30
   6 -11   2   80.79    4.90
   6 -11   2   76.39    5.00
   6 -11   2   92.19    5.30
   6 -11   2   74.39    4.90
   6 -11   2   75.49    4.70
  -7  11  -2   63.99    6.20
  -7  11  -2   59.99    4.20
  -7  11  -2   65.39    4.50
  -7  11  -2   61.69    4.70
  -7  11  -2   66.79    5.40
  -7  11  -2   72.79    6.40
   7 -11   2   60.99    4.30
   7 -11   2   64.79    4.10
   7 -11   2   60.09    4.20
   7 -11   2   68.39    4.10
   7 -11   2   67.29    4.60
  -8  11  -2   40.60    3.50
  -8  11  -2   40.60    3.20
  -8  11  -2   43.80    5.50
  -8  11  -2   43.10    5.50
  -8  11  -2   37.50    4.20
  -8  11  -2   45.50    3.90
   8 -11   2   41.50    3.70
   8 -11   2   40.50    3.10
   8 -11   2   41.90    3.30
   8 -11   2   44.40    3.20
   8 -11   2   40.50    3.10
  -9  11  -2    0.60    2.80
  -9  11  -2    0.40    1.30
  -9  11  -2    1.80    1.60
  -9  11  -2   -0.70    2.10
  -9  11  -2    1.30    1.30
  -9  11  -2   -2.60    1.60
   9 -11   2    0.50    1.10
   9 -11   2   -0.10    0.90
   9 -11   2    0.70    1.00
   9 -11   2    0.20    1.90
   9 -11   2   -0.90    1.00
 -10  11  -2   21.90    2.70
 -10  11  -2   17.70    2.80
 -10  11  -2   19.20    3.60
 -10  11  -2   14.40    2.60
 -10  11  -2   25.10    2.60
 -10  11  -2   23.80    5.30
  10 -11   2   23.40    2.50
  10 -11   2   20.60    2.50
  10 -11   2   20.60    2.60
 -11  11  -2   18.90    2.50
 -11  11  -2   21.20    2.80
 -11  11  -2   21.70    3.10
 -11  11  -2   29.60    6.10
  11 -11   2   23.80    2.60
  11 -11   2   20.50    2.80
  11 -11   2   23.90    2.80
   5  10  -2    0.70    3.80
   5  10  -2   10.10    3.60
   5  10  -2    7.70    1.60
   5  10  -2    5.80    1.70
  -5 -10   2    5.10    2.40
  -5 -10   2    6.60    4.20
  -5 -10   2   11.60    2.90
   4  10  -2   24.50    5.30
   4  10  -2   33.00    2.80
   4  10  -2   38.90    5.40
   4  10  -2   26.10    2.80
  -4 -10   2   32.40    6.10
  -4 -10   2   36.40    4.30
  -4 -10   2   25.60    3.60
   3  10  -2   21.90    3.30
   3  10  -2   22.60    2.50
   3  10  -2   21.40    4.60
   3  10  -2   26.50    2.70
   3  10  -2   22.90    4.20
  -3 -10   2   29.70    3.60
  -3 -10   2   26.80    5.20
  -3 -10   2   28.30    3.50
   2  10  -2    9.10    1.70
   2  10  -2    7.90    1.50
   2  10  -2    5.60    2.20
   2  10  -2    6.10    2.70
   2  10  -2    9.30    3.60
  -2 -10   2    8.20    3.30
  -2 -10   2   10.00    2.20
  -2 -10   2    7.90    2.00
  -2 -10   2    8.90    0.80
   1  10  -2    2.30    2.30
   1  10  -2    4.50    2.80
   1  10  -2    1.90    2.00
   1  10  -2    2.80    1.30
   1  10  -2    1.40    1.60
   1  10  -2    2.60    1.10
  -1 -10   2    4.80    2.70
  -1 -10   2    3.30    0.60
  -1 -10   2    5.70    1.60
  -1 -10   2    3.70    1.50
   0  10  -2  185.78   10.00
   0  10  -2  178.98   11.80
   0  10  -2  187.68   10.60
   0  10  -2  181.78   10.00
   0  10  -2  190.08   10.90
   0  10  -2  194.48   11.80
   0  10  -2  190.78   11.20
   0 -10   2  191.08   12.60
   0 -10   2  179.88    9.40
   0 -10   2  167.48   10.30
  -1  10  -2   30.60    2.30
  -1  10  -2   33.70    2.60
  -1  10  -2   26.10    3.60
  -1  10  -2   26.00    3.30
  -1  10  -2   32.30    3.90
  -1  10  -2   26.40    4.10
  -1  10  -2   31.50    2.60
  -1  10  -2   26.40    3.20
  -1  10  -2   29.90    3.50
   1 -10   2   28.70    2.70
   1 -10   2   29.40    2.00
   1 -10   2   26.70    2.10
   1 -10   2   36.00    4.50
   1 -10   2   26.00    2.60
  -2  10  -2   94.79    7.40
  -2  10  -2  107.79    7.00
  -2  10  -2  105.29    6.90
  -2  10  -2  107.79    6.00
  -2  10  -2  108.59    6.10
  -2  10  -2  103.89    6.90
  -2  10  -2  112.09    7.40
  -2  10  -2  100.89    6.00
  -2  10  -2  104.29    7.50
  -2  10  -2  105.89    6.20
   2 -10   2  103.49    6.30
   2 -10   2  127.89    8.40
   2 -10   2   97.79    5.80
   2 -10   2   96.99    5.60
   2 -10   2  106.79    6.40
  -3  10  -2   74.19    4.70
  -3  10  -2   75.39    4.80
  -3  10  -2   78.79    5.90
  -3  10  -2   77.09    5.50
  -3  10  -2   75.79    5.50
  -3  10  -2   78.19    5.60
  -3  10  -2   83.19    4.90
  -3  10  -2   82.09    6.20
  -3  10  -2   76.89    4.80
  -3  10  -2   76.69    6.20
   3 -10   2   82.09    4.90
   3 -10   2   74.59    4.70
   3 -10   2   83.69    5.00
   3 -10   2   82.89    4.50
   3 -10   2   74.39    4.40
   3 -10   2   78.29    4.70
  -4  10  -2  112.49    6.60
  -4  10  -2  121.49    7.50
  -4  10  -2  118.99    7.20
  -4  10  -2  113.19    6.60
  -4  10  -2  117.99    6.80
  -4  10  -2  115.49    7.60
  -4  10  -2  118.99    8.20
  -4  10  -2  129.39    7.60
  -4  10  -2  115.09    7.40
  -4  10  -2  116.39    7.80
  -4  10  -2  113.69    6.70
   4 -10   2  113.69    6.30
   4 -10   2  107.89    6.50
   4 -10   2  107.09    6.30
   4 -10   2  128.49    6.90
   4 -10   2  111.89    6.60
   4 -10   2  126.29    6.80
  -5  10  -2  293.77   15.70
  -5  10  -2  331.97   17.10
  -5  10  -2  294.67   15.80
  -5  10  -2  294.57   15.50
  -5  10  -2  300.67   15.50
  -5  10  -2  298.07   16.00
  -5  10  -2  288.37   17.10
  -5  10  -2  300.47   16.30
  -5  10  -2  299.37   16.40
  -5  10  -2  286.77   16.50
   5 -10   2  292.97   15.20
   5 -10   2  317.67   15.80
   5 -10   2  278.47   15.30
   5 -10   2  293.67   15.60
   5 -10   2  294.07   15.40
   5 -10   2  349.96   15.90
   5 -10   2  291.87   15.50
  -6  10  -2    3.40    2.00
  -6  10  -2    5.40    1.90
  -6  10  -2    7.20    1.60
  -6  10  -2    6.50    1.60
  -6  10  -2    6.50    1.50
  -6  10  -2    5.50    1.30
  -6  10  -2    5.70    1.30
  -6  10  -2    6.90    1.30
  -6  10  -2    8.10    1.90
  -6  10  -2    9.30    2.90
   6 -10   2    7.10    1.20
   6 -10   2    7.00    0.90
   6 -10   2    6.20    1.30
   6 -10   2    7.50    1.40
   6 -10   2    8.20    1.30
   6 -10   2    6.40    1.30
  -7  10  -2   73.99    4.70
  -7  10  -2   80.09    6.70
  -7  10  -2   73.59    6.50
  -7  10  -2   66.69    4.90
  -7  10  -2   74.19    4.50
  -7  10  -2   69.19    5.30
  -7  10  -2   77.49    5.10
   7 -10   2   76.89    4.40
   7 -10   2   74.09    4.40
   7 -10   2   70.39    4.50
   7 -10   2   58.19    5.10
   7 -10   2   74.09    4.90
   7 -10   2   68.99    4.50
  -8  10  -2   50.09    4.10
  -8  10  -2   53.49    3.80
  -8  10  -2   47.10    4.30
  -8  10  -2   48.30    5.50
  -8  10  -2   59.69    6.20
  -8  10  -2   52.79    3.60
   8 -10   2   51.89    3.70
   8 -10   2   58.09    3.50
   8 -10   2   50.79    4.10
   8 -10   2   41.70    4.50
   8 -10   2   49.30    3.40
   8 -10   2   55.99    3.60
  -9  10  -2   41.60    4.00
  -9  10  -2   41.10    5.00
  -9  10  -2   43.20    4.00
  -9  10  -2   46.70    3.60
  -9  10  -2   44.90    3.40
  -9  10  -2   50.39    6.20
   9 -10   2   38.90    3.90
   9 -10   2   49.80    3.40
   9 -10   2   47.60    3.50
   9 -10   2   40.30    3.20
   9 -10   2   49.70    3.40
 -10  10  -2   18.90    2.20
 -10  10  -2   19.20    2.50
 -10  10  -2   16.30    3.20
 -10  10  -2   29.40    5.90
 -10  10  -2   19.80    2.80
  10 -10   2   16.10    2.30
  10 -10   2   20.40    2.30
  10 -10   2   23.20    2.60
  10 -10   2   18.70    3.00
  10 -10   2   24.60    2.50
  10 -10   2   23.60    3.50
 -11  10  -2    3.90    1.80
 -11  10  -2    3.00    1.40
 -11  10  -2    0.80    1.50
 -11  10  -2    5.30    3.70
  11 -10   2    5.20    2.30
  11 -10   2    3.60    1.40
  11 -10   2    4.60    1.60
  11 -10   2    3.40    1.60
  11 -10   2    5.90    2.00
 -12  10  -2   59.19    8.00
 -12  10  -2   42.30    6.10
 -12  10  -2   44.00    3.60
  12 -10   2   43.90    3.80
  12 -10   2   44.10    3.90
  12 -10   2   41.60    3.50
   6   9  -2   44.40    6.80
   6   9  -2   42.10    3.10
   6   9  -2   39.10    5.70
   6   9  -2   26.30    3.10
  -6  -9   2   53.49    5.50
  -6  -9   2   33.50    4.50
  -6  -9   2   39.30    6.90
   5   9  -2   13.40    1.80
   5   9  -2   13.10    3.60
   5   9  -2   10.30    1.80
   5   9  -2    9.20    3.90
  -5  -9   2    8.50    4.00
  -5  -9   2   15.20    3.30
  -5  -9   2   10.90    2.60
   4   9  -2   -2.80    1.70
   4   9  -2   -2.80    2.50
   4   9  -2   -0.90    1.00
   4   9  -2   -0.80    2.20
   4   9  -2    0.40    1.10
   4   9  -2   -1.50    2.40
  -4  -9   2    1.10    1.60
  -4  -9   2    0.20    2.30
  -4  -9   2    0.60    1.70
   3   9  -2   22.40    2.20
   3   9  -2   19.00    3.00
   3   9  -2   21.00    4.20
   3   9  -2   19.50    3.60
   3   9  -2   21.20    2.20
  -3  -9   2   25.50    3.30
  -3  -9   2   20.40    4.50
  -3  -9   2   19.00    2.70
   2   9  -2   -1.30    2.30
   2   9  -2   -1.00    1.80
   2   9  -2    0.70    1.00
   2   9  -2    0.90    1.00
   2   9  -2   -1.10    1.50
  -2  -9   2    1.00    0.40
  -2  -9   2    1.70    1.40
  -2  -9   2   -0.50    1.70
  -2  -9   2    1.00    1.30
   1   9  -2   46.20    4.20
   1   9  -2   42.30    4.60
   1   9  -2   45.90    4.10
   1   9  -2   45.50    3.20
   1   9  -2   42.90    3.70
   1   9  -2   46.30    5.00
   1   9  -2   44.50    3.10
  -1  -9   2   40.20    3.50
  -1  -9   2   52.79    3.80
  -1  -9   2   45.10    3.10
  -1  -9   2   46.10    5.10
  -1  -9   2   43.10    2.60
   0   9  -2   16.30    1.90
   0   9  -2   12.90    2.30
   0   9  -2   15.30    2.80
   0   9  -2   15.50    2.50
   0   9  -2   16.60    3.30
   0   9  -2   14.60    2.00
   0   9  -2   11.90    2.20
   0   9  -2   15.50    1.70
   0   9  -2   17.00    1.50
   0  -9   2   15.50    1.20
   0  -9   2   14.30    1.90
   0  -9   2   15.50    1.50
   0  -9   2   11.00    1.50
   0  -9   2   19.10    2.00
   0  -9   2   14.10    2.00
   0  -9   2   16.20    3.10
  -1   9  -2  178.78   10.00
  -1   9  -2  176.88   10.20
  -1   9  -2  186.68   10.90
  -1   9  -2  180.18    9.40
  -1   9  -2  166.38   10.90
  -1   9  -2  174.68    9.50
  -1   9  -2  186.18    9.50
  -1   9  -2  174.58   10.50
  -1   9  -2  184.08   10.40
   1  -9   2  171.08    9.70
   1  -9   2  170.78    9.30
   1  -9   2  179.58    9.10
   1  -9   2  184.98    9.60
   1  -9   2  169.08    9.80
   1  -9   2  167.28    9.70
   1  -9   2  203.48   11.70
  -2   9  -2   -0.10    1.30
  -2   9  -2   -0.80    1.00
  -2   9  -2    1.50    1.40
  -2   9  -2    0.40    0.80
  -2   9  -2   -0.50    1.50
  -2   9  -2   -1.80    1.30
  -2   9  -2   -0.40    0.80
  -2   9  -2   -0.20    0.70
  -2   9  -2   -0.10    0.80
  -2   9  -2   -1.10    1.10
   2  -9   2   -0.80    0.70
   2  -9   2   -0.30    0.60
   2  -9   2   -0.50    0.60
   2  -9   2   -0.20    0.50
   2  -9   2    0.40    0.70
   2  -9   2    0.80    0.50
   2  -9   2   -0.30    0.60
  -3   9  -2   33.60    2.70
  -3   9  -2   37.30    2.60
  -3   9  -2   33.90    3.70
  -3   9  -2   40.20    3.20
  -3   9  -2   37.80    3.20
  -3   9  -2   31.10    3.20
  -3   9  -2   35.00    2.50
  -3   9  -2   34.80    3.20
  -3   9  -2   31.50    3.60
  -3   9  -2   33.00    2.60
  -3   9  -2   35.20    3.40
   3  -9   2   37.00    2.70
   3  -9   2   33.70    2.50
   3  -9   2   33.30    2.90
   3  -9   2   36.90    2.60
   3  -9   2   32.60    2.30
   3  -9   2   31.20    2.20
   3  -9   2   31.50    2.40
  -4   9  -2   30.50    3.20
  -4   9  -2   31.20    2.40
  -4   9  -2   33.10    2.80
  -4   9  -2   36.20    3.30
  -4   9  -2   32.50    2.60
  -4   9  -2   31.20    2.90
  -4   9  -2   36.90    3.60
  -4   9  -2   31.60    3.80
  -4   9  -2   37.20    2.50
  -4   9  -2   28.80    3.30
  -4   9  -2   35.20    3.30
   4  -9   2   38.00    2.70
   4  -9   2   31.60    2.40
   4  -9   2   32.60    2.50
   4  -9   2   32.50    2.30
   4  -9   2   31.00    2.20
   4  -9   2   31.70    2.30
   4  -9   2   34.50    2.50
   4  -9   2   33.70    2.20
   4  -9   2   34.20    2.20
  -5   9  -2    4.10    2.20
  -5   9  -2    2.20    1.20
  -5   9  -2    1.60    0.90
  -5   9  -2    1.50    1.50
  -5   9  -2    2.20    1.10
  -5   9  -2   -0.20    1.50
  -5   9  -2    1.20    1.30
  -5   9  -2   -0.40    1.20
  -5   9  -2    3.30    1.10
  -5   9  -2    1.30    1.00
  -5   9  -2    2.30    1.10
   5  -9   2    3.20    0.80
   5  -9   2    0.50    0.70
   5  -9   2    1.00    0.90
   5  -9   2    1.90    0.80
   5  -9   2    1.60    0.90
   5  -9   2    1.60    0.60
   5  -9   2    2.40    0.90
   5  -9   2    1.50    0.80
  -6   9  -2  150.88    8.90
  -6   9  -2  154.78    8.20
  -6   9  -2  142.69    9.00
  -6   9  -2  145.09    8.50
  -6   9  -2  154.18    8.20
  -6   9  -2  146.49    9.70
  -6   9  -2  153.98    8.70
  -6   9  -2  148.39    8.80
  -6   9  -2  169.38   10.30
  -6   9  -2  148.89    8.40
  -6   9  -2  154.28    8.50
   6  -9   2  156.58    7.90
   6  -9   2  148.49    8.10
   6  -9   2  152.78    8.20
   6  -9   2  156.78    8.20
   6  -9   2  140.99    8.30
   6  -9   2  152.08    8.60
  -7   9  -2    0.60    1.50
  -7   9  -2   -0.50    2.30
  -7   9  -2   -0.10    0.60
  -7   9  -2    0.70    1.20
  -7   9  -2   -0.70    1.50
  -7   9  -2   -0.10    0.80
  -7   9  -2   -1.00    0.80
  -7   9  -2    0.40    1.10
  -7   9  -2    1.00    1.00
   7  -9   2    1.30    0.90
   7  -9   2    0.50    0.70
   7  -9   2    0.00    0.80
   7  -9   2    1.10    0.80
   7  -9   2    0.70    0.90
   7  -9   2   -0.60    0.70
   7  -9   2    1.00    0.50
  -8   9  -2    1.60    1.10
  -8   9  -2   -0.40    1.40
  -8   9  -2    2.20    1.20
  -8   9  -2    1.80    1.30
  -8   9  -2    2.10    2.80
  -8   9  -2    1.30    1.70
   8  -9   2    0.50    0.90
   8  -9   2    1.30    0.80
   8  -9   2    1.40    0.90
   8  -9   2    1.00    1.10
   8  -9   2    1.10    1.00
   8  -9   2    2.30    0.90
   8  -9   2    2.70    1.50
  -9   9  -2    4.00    1.40
  -9   9  -2    1.90    1.40
  -9   9  -2    3.50    1.50
  -9   9  -2    4.80    1.30
  -9   9  -2    3.10    3.30
  -9   9  -2    3.80    1.90
   9  -9   2    1.40    1.00
   9  -9   2    2.90    1.10
   9  -9   2    4.60    1.70
   9  -9   2    4.30    1.20
   9  -9   2    5.00    1.40
   9  -9   2    2.60    1.40
   9  -9   2    2.80    1.20
 -10   9  -2    4.40    1.50
 -10   9  -2    3.70    1.60
 -10   9  -2    4.10    2.10
 -10   9  -2    4.60    3.50
 -10   9  -2    3.20    1.30
  10  -9   2    3.90    1.70
  10  -9   2    3.20    1.10
  10  -9   2    4.60    1.30
  10  -9   2    4.30    1.50
  10  -9   2    6.30    1.60
  10  -9   2    5.30    1.90
  10  -9   2    4.50    1.30
 -11   9  -2   49.00    3.70
 -11   9  -2   44.90    6.20
 -11   9  -2   49.20    7.30
 -11   9  -2   49.50    3.50
 -11   9  -2   38.30    4.20
  11  -9   2   41.20    3.60
  11  -9   2   51.59    4.60
  11  -9   2   35.30    4.40
  11  -9   2   42.40    3.40
  11  -9   2   48.60    3.80
  11  -9   2   51.79    3.60
 -12   9  -2  119.19   11.10
 -12   9  -2   99.69    8.10
 -12   9  -2  108.69    6.30
  12  -9   2  104.99    6.60
  12  -9   2  104.99    6.70
  12  -9   2   94.89    6.20
  12  -9   2   86.59    7.60
  12  -9   2  119.69    7.70
   7   8  -2   17.80    4.20
   7   8  -2   14.90    1.90
   7   8  -2   10.90    4.30
   7   8  -2   16.40    2.10
  -7  -8   2   24.40    4.40
  -7  -8   2   17.50    5.40
   6   8  -2    1.50    1.30
   6   8  -2    2.80    2.70
   6   8  -2    1.30    1.00
   6   8  -2    1.70    3.30
  -6  -8   2    1.40    2.20
  -6  -8   2    1.40    1.80
  -6  -8   2    1.70    3.00
   5   8  -2    2.50    1.10
   5   8  -2    1.10    2.90
   5   8  -2    2.10    1.10
   5   8  -2    4.90    2.70
   5   8  -2   -1.60    2.50
  -5  -8   2    5.00    2.40
  -5  -8   2    3.90    3.00
  -5  -8   2    4.10    1.80
   4   8  -2   -1.50    1.90
   4   8  -2   -1.00    1.60
   4   8  -2    1.60    2.00
   4   8  -2   -0.90    0.80
   4   8  -2   -1.20    2.40
   4   8  -2   -1.00    0.90
  -4  -8   2    0.70    1.70
  -4  -8   2   -0.30    1.90
  -4  -8   2   -0.30    1.30
   3   8  -2   31.40    2.30
   3   8  -2   31.30    2.50
   3   8  -2   33.00    4.70
   3   8  -2   29.70    3.30
   3   8  -2   28.90    4.00
  -3  -8   2   28.90    1.70
  -3  -8   2   24.90    2.90
  -3  -8   2   28.20    4.50
  -3  -8   2   31.70    3.40
   2   8  -2  139.09    7.70
   2   8  -2  133.19    7.40
   2   8  -2  144.59    7.50
   2   8  -2  138.99    9.30
   2   8  -2  137.39    8.60
   2   8  -2  144.09    8.20
   2   8  -2  141.19    9.10
   2   8  -2  142.39    8.20
  -2  -8   2  127.89    9.70
  -2  -8   2  131.99    7.50
  -2  -8   2  135.19    6.90
  -2  -8   2  122.39    8.00
  -2  -8   2  144.99    8.40
   1   8  -2  137.69    7.70
   1   8  -2  150.78    7.50
   1   8  -2  146.59    8.40
   1   8  -2  142.19    8.70
   1   8  -2  151.08    8.10
   1   8  -2  140.49    9.40
   1   8  -2  140.99    9.20
   1   8  -2  148.39    8.50
   1   8  -2  134.69    7.60
  -1  -8   2  147.99    8.30
  -1  -8   2  128.09    8.00
  -1  -8   2  144.89    9.80
  -1  -8   2  146.79    7.40
  -1  -8   2  133.19    7.70
  -1  -8   2  138.19    7.20
   0   8  -2   52.29    4.40
   0   8  -2   50.09    4.00
   0   8  -2   42.00    2.90
   0   8  -2   49.00    3.60
   0   8  -2   55.79    3.90
   0   8  -2   50.09    3.20
   0   8  -2   52.39    3.10
   0   8  -2   48.70    4.70
   0   8  -2   49.20    2.90
   0   8  -2   49.40    4.00
   0  -8   2   52.09    3.40
   0  -8   2   43.60    3.30
   0  -8   2   46.00    3.20
   0  -8   2   52.29    4.70
   0  -8   2   51.39    2.90
   0  -8   2   47.10    2.70
   0  -8   2   48.20    3.40
  -1   8  -2  133.39    8.60
  -1   8  -2  136.29    7.30
  -1   8  -2  141.09    8.50
  -1   8  -2  138.49    8.10
  -1   8  -2  134.79    7.30
  -1   8  -2  141.49    7.80
  -1   8  -2  134.79    7.20
  -1   8  -2  137.79    8.30
  -1   8  -2  131.79    7.40
  -1   8  -2  139.59    8.00
  -1   8  -2  133.09    7.20
   1  -8   2  132.99    7.30
   1  -8   2  147.69    7.40
   1  -8   2  131.59    7.50
   1  -8   2  125.99    7.00
   1  -8   2  131.49    7.60
   1  -8   2  162.18    9.20
   1  -8   2  127.69    7.20
   1  -8   2  128.89    7.50
  -2   8  -2  138.29    7.70
  -2   8  -2  130.49    7.30
  -2   8  -2  128.79    8.40
  -2   8  -2  133.39    8.10
  -2   8  -2  126.29    7.10
  -2   8  -2  135.49    7.20
  -2   8  -2  135.79    7.80
  -2   8  -2  132.09    7.80
  -2   8  -2  139.09    8.20
  -2   8  -2  129.79    7.10
  -2   8  -2  136.19    7.20
   2  -8   2  128.19    7.00
   2  -8   2  138.09    7.40
   2  -8   2  133.99    7.10
   2  -8   2  148.69    7.00
   2  -8   2  130.39    7.50
   2  -8   2  140.99    7.40
   2  -8   2  133.59    7.10
   2  -8   2  120.59    7.10
  -3   8  -2  300.17   15.20
  -3   8  -2  302.57   15.10
  -3   8  -2  295.17   15.90
  -3   8  -2  286.97   16.10
  -3   8  -2  297.67   16.20
  -3   8  -2  286.77   15.60
  -3   8  -2  297.47   15.60
  -3   8  -2  299.87   15.10
  -3   8  -2  292.37   15.00
  -3   8  -2  271.77   15.10
  -3   8  -2  302.07   15.70
   3  -8   2  329.97   15.30
   3  -8   2  320.37   14.80
   3  -8   2  282.07   15.10
   3  -8   2  263.67   14.90
   3  -8   2  305.27   15.00
   3  -8   2  317.87   15.30
   3  -8   2  283.07   15.00
   3  -8   2  293.27   15.40
   3  -8   2  283.17   14.90
  -4   8  -2  403.16   19.70
  -4   8  -2  381.06   20.20
  -4   8  -2  388.56   19.70
  -4   8  -2  418.06   21.00
  -4   8  -2  411.46   20.40
  -4   8  -2  402.86   20.10
  -4   8  -2  382.36   20.40
  -4   8  -2  379.16   20.50
  -4   8  -2  384.86   19.80
  -4   8  -2  382.86   19.70
  -4   8  -2  388.96   19.80
   4  -8   2  387.66   19.70
   4  -8   2  412.56   19.90
   4  -8   2  370.46   19.50
   4  -8   2  405.36   20.10
   4  -8   2  396.36   19.50
   4  -8   2  394.56   19.60
   4  -8   2  328.87   19.80
   4  -8   2  397.76   19.70
   4  -8   2  389.76   19.60
  -5   8  -2  469.05   24.40
  -5   8  -2  481.45   24.50
  -5   8  -2  495.45   23.80
  -5   8  -2  490.25   24.00
  -5   8  -2  474.35   24.10
  -5   8  -2  488.65   24.20
  -5   8  -2  487.85   25.10
  -5   8  -2  451.35   23.80
  -5   8  -2  481.15   24.30
  -5   8  -2  459.15   23.90
   5  -8   2  472.85   23.80
   5  -8   2  482.65   24.20
   5  -8   2  462.35   23.70
   5  -8   2  436.56   23.70
   5  -8   2  480.05   24.30
   5  -8   2  488.05   23.60
   5  -8   2  475.55   23.70
   5  -8   2  454.05   23.90
  -6   8  -2   10.40    1.80
  -6   8  -2   11.90    3.10
  -6   8  -2   10.20    1.30
  -6   8  -2    8.10    1.70
  -6   8  -2   14.80    1.50
  -6   8  -2    9.80    1.60
  -6   8  -2    8.70    2.10
  -6   8  -2   12.30    1.60
  -6   8  -2   10.80    1.40
   6  -8   2    9.30    1.40
   6  -8   2   12.10    1.40
   6  -8   2   10.60    1.30
   6  -8   2   10.40    1.20
   6  -8   2    9.30    1.60
   6  -8   2   10.40    1.40
   6  -8   2   11.40    1.30
   6  -8   2   11.50    1.10
  -7   8  -2  128.59    8.60
  -7   8  -2  107.79    6.60
  -7   8  -2  119.09    6.40
  -7   8  -2  120.99    6.20
  -7   8  -2  104.79    6.10
  -7   8  -2  108.39    6.70
  -7   8  -2  112.89    6.40
  -7   8  -2  107.89    7.70
   7  -8   2  109.59    6.30
   7  -8   2  112.99    6.20
   7  -8   2  113.99    5.90
   7  -8   2  115.29    6.20
   7  -8   2  114.59    7.00
   7  -8   2  112.09    6.20
   7  -8   2   99.49    6.30
   7  -8   2  112.19    6.20
   7  -8   2   98.19    6.80
  -8   8  -2    3.00    1.40
  -8   8  -2    4.40    3.00
  -8   8  -2    0.90    1.20
  -8   8  -2    2.30    1.30
  -8   8  -2    0.70    1.60
  -8   8  -2    2.70    1.00
  -8   8  -2    4.50    1.20
   8  -8   2    3.50    1.30
   8  -8   2    3.10    1.00
   8  -8   2    2.90    1.10
   8  -8   2    2.90    0.90
   8  -8   2    5.40    0.70
   8  -8   2    3.80    1.00
   8  -8   2    2.80    1.50
   8  -8   2    2.50    1.00
  -9   8  -2    2.20    1.10
  -9   8  -2    1.30    1.20
  -9   8  -2    1.90    1.70
  -9   8  -2    1.30    1.20
  -9   8  -2    0.20    2.60
  -9   8  -2    3.30    1.70
  -9   8  -2    4.00    1.50
   9  -8   2    2.00    1.00
   9  -8   2    3.00    1.40
   9  -8   2    2.40    1.20
   9  -8   2    2.00    1.10
   9  -8   2    2.50    1.00
   9  -8   2    3.60    1.10
   9  -8   2    0.30    1.00
   9  -8   2    1.50    1.30
 -10   8  -2   20.70    3.40
 -10   8  -2   15.30    2.40
 -10   8  -2   24.10    2.50
 -10   8  -2   19.50    2.10
 -10   8  -2   15.70    2.80
 -10   8  -2   23.70    5.30
  10  -8   2   18.20    2.10
  10  -8   2   16.40    2.20
  10  -8   2   21.90    2.30
  10  -8   2   13.90    2.70
  10  -8   2   17.80    2.30
  10  -8   2   21.10    2.10
  10  -8   2   24.70    3.30
 -11   8  -2   54.29    5.70
 -11   8  -2   57.89    3.90
 -11   8  -2   54.89    4.50
 -11   8  -2   65.59    7.90
  11  -8   2   52.39    4.10
  11  -8   2   54.69    4.20
  11  -8   2   46.70    5.00
  11  -8   2   56.39    3.90
  11  -8   2   52.79    4.00
  11  -8   2   60.69    4.10
  11  -8   2   61.99    5.00
 -12   8  -2   84.99    5.10
 -12   8  -2   83.89    9.10
  12  -8   2   87.19    5.80
  12  -8   2   76.79    5.20
  12  -8   2   76.19    5.30
  12  -8   2   72.99    5.40
  12  -8   2  102.99    6.70
  12  -8   2   71.89    6.70
   7   7  -2   14.80    3.80
   7   7  -2   12.70    4.00
   7   7  -2   17.70    1.90
   7   7  -2   20.20    2.20
  -7  -7   2   19.30    3.90
  -7  -7   2   16.90    5.10
   6   7  -2   16.30    1.80
   6   7  -2   16.00    1.90
   6   7  -2   15.20    3.60
   6   7  -2   15.60    4.00
   6   7  -2   14.40    3.50
  -6  -7   2   16.90    4.90
  -6  -7   2   18.10    3.00
  -6  -7   2   16.70    3.50
   5   7  -2   41.80    2.80
   5   7  -2   36.70    5.20
   5   7  -2   36.60    4.70
   5   7  -2   45.50    4.80
   5   7  -2   36.30    2.70
   5   7  -2   36.00    3.50
  -5  -7   2   36.90    4.10
  -5  -7   2   36.00    3.60
  -5  -7   2   32.40    5.30
   4   7  -2   22.80    3.80
   4   7  -2   23.40    3.50
   4   7  -2   25.10    2.90
   4   7  -2   22.90    2.00
   4   7  -2   24.20    2.00
  -4  -7   2   22.90    4.30
  -4  -7   2   20.40    2.90
  -4  -7   2   22.00    2.80
   3   7  -2  163.28    8.60
   3   7  -2  167.78   10.10
   3   7  -2  159.38    8.50
   3   7  -2  169.38    9.70
   3   7  -2  163.18   10.40
   3   7  -2  164.08    9.10
   3   7  -2  167.08    8.90
   3   7  -2  159.58    8.40
  -3  -7   2  159.78    9.60
  -3  -7   2  150.18   11.00
  -3  -7   2  151.68    8.40
  -3  -7   2  146.29    9.10
  -3  -7   2  155.38    8.00
   2   7  -2  207.08   12.30
   2   7  -2  197.98   10.70
   2   7  -2  200.68   12.10
   2   7  -2  199.58   10.70
   2   7  -2  225.08   11.00
   2   7  -2  218.48   11.80
   2   7  -2  225.98   11.40
   2   7  -2  216.48   11.40
  -2  -7   2  206.08   10.30
  -2  -7   2  193.38   10.80
  -2  -7   2  186.38   11.20
  -2  -7   2  198.98   12.90
  -2  -7   2  206.68   10.50
  -2  -7   2  211.98   11.60
   1   7  -2   12.90    2.30
   1   7  -2   12.70    1.50
   1   7  -2   16.00    1.60
   1   7  -2   16.40    1.90
   1   7  -2   14.90    2.10
   1   7  -2   15.80    2.30
   1   7  -2   16.80    2.90
   1   7  -2   19.50    2.30
   1   7  -2   17.90    1.30
   1   7  -2   14.00    1.50
  -1  -7   2   16.80    1.50
  -1  -7   2   15.40    1.20
  -1  -7   2   16.10    1.90
  -1  -7   2   15.60    2.70
  -1  -7   2   14.50    1.10
  -1  -7   2   14.80    2.00
  -1  -7   2   15.30    1.80
   0   7  -2   53.39    3.50
   0   7  -2   58.39    3.60
   0   7  -2   54.79    3.50
   0   7  -2   65.19    4.20
   0   7  -2   62.19    3.50
   0   7  -2   64.09    3.50
   0   7  -2   63.39    4.40
   0   7  -2   65.49    4.00
   0   7  -2   62.99    3.40
   0   7  -2   63.09    4.90
   0   7  -2   61.89    4.80
   0   7  -2   63.39    4.40
   0  -7   2   60.49    3.70
   0  -7   2   60.39    3.30
   0  -7   2   61.79    3.60
   0  -7   2   57.29    3.40
   0  -7   2   64.59    5.00
   0  -7   2   57.99    3.80
   0  -7   2   64.79    3.90
   0  -7   2   55.29    3.80
  -1   7  -2   23.70    2.90
  -1   7  -2   25.50    2.30
  -1   7  -2   25.40    1.90
  -1   7  -2   23.80    2.60
  -1   7  -2   20.90    1.80
  -1   7  -2   27.00    1.90
  -1   7  -2   27.90    2.50
  -1   7  -2   24.40    1.80
  -1   7  -2   25.20    2.50
  -1   7  -2   28.20    1.80
  -1   7  -2   21.10    2.60
   1  -7   2   22.20    1.60
   1  -7   2   23.40    1.90
   1  -7   2   25.50    1.50
   1  -7   2   25.40    2.00
   1  -7   2   24.40    1.80
   1  -7   2   26.80    1.80
   1  -7   2   24.80    2.00
   1  -7   2   25.30    1.70
  -2   7  -2  435.76   22.70
  -2   7  -2  451.65   22.80
  -2   7  -2  456.15   22.20
  -2   7  -2  449.26   22.70
  -2   7  -2  443.86   22.20
  -2   7  -2  442.26   23.10
  -2   7  -2  463.15   22.30
  -2   7  -2  421.56   23.10
  -2   7  -2  447.76   23.10
  -2   7  -2  411.86   22.20
  -2   7  -2  408.86   22.30
   2  -7   2  441.96   22.20
   2  -7   2  468.35   22.40
   2  -7   2  435.96   22.10
   2  -7   2  506.75   22.00
   2  -7   2  416.16   22.20
   2  -7   2  430.16   22.50
   2  -7   2  448.46   22.20
   2  -7   2  468.55   22.40
   2  -7   2  432.06   22.10
  -3   7  -2  380.16   19.50
  -3   7  -2  394.26   20.00
  -3   7  -2  393.86   20.00
  -3   7  -2  407.56   20.50
  -3   7  -2  394.66   19.50
  -3   7  -2  397.46   19.60
  -3   7  -2  398.96   19.50
  -3   7  -2  394.26   19.60
  -3   7  -2  399.06   20.30
  -3   7  -2  402.76   20.00
   3  -7   2  378.36   19.40
   3  -7   2  348.67   19.40
   3  -7   2  395.76   19.60
   3  -7   2  343.17   19.50
   3  -7   2  402.06   19.40
   3  -7   2  389.86   19.40
   3  -7   2  370.16   19.50
   3  -7   2  390.46   19.80
   3  -7   2  414.56   19.70
  -4   7  -2   95.29    5.30
  -4   7  -2   95.49    6.30
  -4   7  -2   93.29    5.40
  -4   7  -2   94.09    5.30
  -4   7  -2  101.49    5.90
  -4   7  -2   91.49    5.30
  -4   7  -2   97.89    5.70
  -4   7  -2   97.49    5.50
  -4   7  -2   99.19    5.80
   4  -7   2  103.09    5.30
   4  -7   2  102.39    5.30
   4  -7   2   97.49    5.10
   4  -7   2  100.69    5.30
   4  -7   2   95.29    5.20
   4  -7   2   87.49    5.30
   4  -7   2  101.09    5.60
   4  -7   2   95.09    5.60
  -5   7  -2   43.80    3.40
  -5   7  -2   46.50    4.00
  -5   7  -2   41.80    3.10
  -5   7  -2   45.10    3.00
  -5   7  -2   43.20    2.80
  -5   7  -2   43.10    2.80
  -5   7  -2   40.50    2.80
  -5   7  -2   42.00    2.90
  -5   7  -2   45.10    3.50
   5  -7   2   42.00    3.10
   5  -7   2   47.40    2.70
   5  -7   2   39.50    3.00
   5  -7   2   43.50    2.80
   5  -7   2   41.40    3.30
   5  -7   2   44.50    2.90
   5  -7   2   42.10    2.70
   5  -7   2   45.00    2.70
   5  -7   2   42.00    2.70
   5  -7   2   43.10    2.50
  -6   7  -2  125.49    7.20
  -6   7  -2  125.29    6.80
  -6   7  -2  134.19    7.10
  -6   7  -2  136.09    7.10
  -6   7  -2  128.19    8.10
  -6   7  -2  156.08    9.10
  -6   7  -2  127.69    7.30
  -6   7  -2  121.99    7.00
  -6   7  -2  126.79    6.90
  -6   7  -2  113.09    7.20
  -6   7  -2  130.39    7.60
   6  -7   2  134.39    6.90
   6  -7   2  120.79    6.80
   6  -7   2  128.09    7.30
   6  -7   2  139.09    6.60
   6  -7   2  129.49    7.50
   6  -7   2  128.09    6.90
   6  -7   2  128.49    6.90
   6  -7   2  128.89    7.00
   6  -7   2  128.79    6.90
   6  -7   2  108.49    7.30
  -7   7  -2  111.09    7.50
  -7   7  -2  106.59    6.60
  -7   7  -2  107.89    6.20
  -7   7  -2  122.79    6.20
  -7   7  -2  131.19    8.70
  -7   7  -2  108.19    6.20
  -7   7  -2   93.59    6.80
  -7   7  -2  112.79    6.50
  -7   7  -2  116.19    6.40
   7  -7   2  116.79    6.30
   7  -7   2  125.89    6.00
   7  -7   2  114.79    6.20
   7  -7   2  103.19    6.30
   7  -7   2  114.69    6.90
   7  -7   2  116.59    6.30
   7  -7   2  117.39    6.30
   7  -7   2  115.19    6.40
   7  -7   2  115.89    6.70
  -8   7  -2   14.80    1.90
  -8   7  -2   21.60    2.10
  -8   7  -2   17.00    2.10
  -8   7  -2   17.90    1.80
  -8   7  -2   17.90    2.60
  -8   7  -2   23.10    4.40
  -8   7  -2   16.40    2.60
   8  -7   2   21.30    2.00
   8  -7   2   21.10    2.50
   8  -7   2   20.00    2.00
   8  -7   2   13.30    2.30
   8  -7   2   21.00    2.20
   8  -7   2   16.30    1.70
   8  -7   2   17.90    2.00
   8  -7   2   22.80    1.50
   8  -7   2   20.10    1.90
  -9   7  -2   20.40    2.50
  -9   7  -2   20.10    4.60
  -9   7  -2   21.40    3.30
  -9   7  -2   19.80    2.20
  -9   7  -2   18.40    2.80
  -9   7  -2   25.20    2.00
   9  -7   2   24.80    2.90
   9  -7   2   25.50    2.40
   9  -7   2   20.20    2.30
   9  -7   2   25.30    2.00
   9  -7   2   21.70    2.20
   9  -7   2   21.50    2.20
   9  -7   2   17.60    2.80
 -10   7  -2   25.50    4.20
 -10   7  -2   29.30    5.60
 -10   7  -2   24.00    3.80
 -10   7  -2   23.80    2.30
 -10   7  -2   24.60    2.50
 -10   7  -2   23.70    2.80
  10  -7   2   30.20    2.50
  10  -7   2   20.70    3.30
  10  -7   2   26.00    2.70
  10  -7   2   25.40    2.60
  10  -7   2   27.80    2.80
  10  -7   2   24.60    2.30
  10  -7   2   28.50    3.30
 -11   7  -2   44.60    3.30
 -11   7  -2   44.70    4.00
 -11   7  -2   47.30    4.80
 -11   7  -2   42.40    5.00
 -11   7  -2   46.60    7.00
  11  -7   2   47.40    4.00
  11  -7   2   40.20    3.50
  11  -7   2   48.10    3.60
  11  -7   2   50.19    3.80
  11  -7   2   43.50    3.30
  11  -7   2   50.99    4.40
 -12   7  -2   29.20    6.60
 -12   7  -2   24.10    4.40
 -12   7  -2   15.80    2.10
  12  -7   2   23.60    2.80
  12  -7   2   18.80    2.30
  12  -7   2   20.30    2.50
  12  -7   2   24.40    3.10
  12  -7   2   35.40    3.90
   8   6  -2   35.10    5.60
   8   6  -2   41.00    5.60
   8   6  -2   36.00    3.00
   8   6  -2   35.90    2.70
  -8  -6   2   39.10    5.10
  -8  -6   2   32.80    6.40
   7   6  -2    5.00    1.20
   7   6  -2    4.80    1.30
   7   6  -2   10.60    3.30
   7   6  -2    5.40    3.30
   7   6  -2    2.60    2.70
  -7  -6   2    5.20    2.50
  -7  -6   2    5.50    3.30
   6   6  -2   39.20    4.50
   6   6  -2   37.40    2.70
   6   6  -2   36.70    5.10
   6   6  -2   34.10    4.50
   6   6  -2   35.00    2.80
  -6  -6   2   38.60    4.30
  -6  -6   2   34.90    5.50
  -6  -6   2   36.90    3.70
   5   6  -2    0.70    1.90
   5   6  -2    2.20    2.40
   5   6  -2    2.70    2.00
   5   6  -2    2.90    0.90
   5   6  -2    2.80    0.90
   5   6  -2    1.80    1.40
  -5  -6   2    2.80    2.30
  -5  -6   2    4.20    1.90
  -5  -6   2    3.40    1.50
   4   6  -2   -0.10    0.70
   4   6  -2    1.90    0.80
   4   6  -2    0.80    0.80
   4   6  -2    1.30    1.30
   4   6  -2    2.50    2.00
   4   6  -2    1.90    1.70
   4   6  -2   -0.40    1.30
  -4  -6   2    1.20    1.40
  -4  -6   2    2.00    0.30
  -4  -6   2    2.50    1.10
  -4  -6   2    1.60    1.10
  -4  -6   2    2.20    2.00
   3   6  -2  677.33   32.30
   3   6  -2  642.44   31.90
   3   6  -2  646.04   33.50
   3   6  -2  606.94   31.80
   3   6  -2  674.43   33.00
   3   6  -2  682.03   32.40
   3   6  -2  665.33   33.40
   3   6  -2  664.83   32.00
  -3  -6   2  589.94   32.50
  -3  -6   2  644.74   33.00
  -3  -6   2  632.84   31.70
  -3  -6   2  637.34   33.00
  -3  -6   2  614.64   31.90
  -3  -6   2  606.34   34.30
  -3  -6   2  646.04   31.50
   2   6  -2    1.20    1.40
   2   6  -2    0.10    0.60
   2   6  -2    0.10    0.80
   2   6  -2    0.80    1.60
   2   6  -2   -0.40    0.40
   2   6  -2   -1.10    0.60
   2   6  -2    1.20    1.10
   2   6  -2   -0.20    0.30
   2   6  -2    0.10    0.70
   2   6  -2    0.80    1.10
   2   6  -2   -0.30    0.60
  -2  -6   2   -0.60    0.30
  -2  -6   2    0.00    0.40
  -2  -6   2    0.00    0.40
  -2  -6   2    0.80    1.30
  -2  -6   2    0.10    0.50
  -2  -6   2   -0.50    0.90
  -2  -6   2   -0.20    0.80
  -2  -6   2    0.20    0.70
   1   6  -2  110.19    7.20
   1   6  -2  118.49    6.40
   1   6  -2  114.29    6.10
   1   6  -2  108.59    6.10
   1   6  -2  130.99    6.40
   1   6  -2  120.19    6.70
   1   6  -2  110.19    7.30
   1   6  -2  121.29    5.90
   1   6  -2  118.29    6.00
   1   6  -2  121.59    6.90
   1   6  -2  114.79    6.60
  -1  -6   2  115.59    6.00
  -1  -6   2  110.59    5.80
  -1  -6   2  110.19    6.50
  -1  -6   2  112.19    6.90
  -1  -6   2  116.29    6.20
  -1  -6   2  119.59    7.70
  -1  -6   2  119.19    6.60
  -1  -6   2  106.29    6.20
  -1  -6   2  103.49    6.40
   0   6  -2  131.19    6.30
   0   6  -2  120.39    6.40
   0   6  -2  122.39    6.90
   0   6  -2  128.29    7.10
   0   6  -2  118.29    6.50
   0   6  -2  126.39    6.30
   0   6  -2  117.89    6.40
   0   6  -2  119.99    7.30
   0   6  -2  121.99    6.40
   0   6  -2  125.09    6.70
   0   6  -2  122.59    7.00
   0   6  -2  110.49    6.40
   0   6  -2  120.29    7.50
   0  -6   2  118.09    6.70
   0  -6   2  115.29    6.60
   0  -6   2  115.89    6.20
   0  -6   2  122.29    7.00
   0  -6   2  120.09    6.50
   0  -6   2  132.89    6.70
   0  -6   2  141.29    7.90
   0  -6   2  117.19    6.60
   0  -6   2  120.59    6.30
   0  -6   2  122.29    7.20
  -1   6  -2   79.79    4.60
  -1   6  -2   77.29    4.90
  -1   6  -2   78.79    4.30
  -1   6  -2   71.79    4.20
  -1   6  -2   78.89    4.30
  -1   6  -2   73.79    5.10
  -1   6  -2   75.49    4.70
  -1   6  -2   74.79    5.20
  -1   6  -2   82.69    4.90
  -1   6  -2   82.49    4.30
  -1   6  -2   81.59    4.40
   1  -6   2   78.09    4.50
   1  -6   2   87.49    4.30
   1  -6   2   79.19    4.40
   1  -6   2   84.49    4.50
   1  -6   2   74.19    4.30
   1  -6   2   79.59    4.30
   1  -6   2   78.79    4.30
   1  -6   2   83.49    4.10
   1  -6   2   75.39    4.10
  -2   6  -2   97.99    6.00
  -2   6  -2   98.89    5.70
  -2   6  -2  100.19    5.20
  -2   6  -2   97.59    5.40
  -2   6  -2   90.49    5.20
  -2   6  -2  100.39    5.70
  -2   6  -2  100.99    5.40
  -2   6  -2   98.29    5.30
  -2   6  -2   99.19    5.70
   2  -6   2   86.99    5.00
   2  -6   2  114.39    5.00
   2  -6   2  107.29    5.40
   2  -6   2   99.89    5.30
   2  -6   2   85.79    5.10
   2  -6   2   96.19    5.30
   2  -6   2   93.69    5.50
   2  -6   2   99.09    5.20
   2  -6   2  111.39    5.00
   2  -6   2  100.39    5.10
   2  -6   2   97.89    5.20
   2  -6   2   90.99    5.20
   2  -6   2  108.59    5.50
  -3   6  -2   17.10    1.50
  -3   6  -2   13.30    1.30
  -3   6  -2   15.70    1.40
  -3   6  -2   12.60    1.30
  -3   6  -2   16.00    1.70
  -3   6  -2   15.70    2.10
  -3   6  -2   17.50    1.80
  -3   6  -2   14.20    1.30
  -3   6  -2   15.40    1.90
   3  -6   2   17.40    1.40
   3  -6   2   15.40    1.30
   3  -6   2   15.60    1.20
   3  -6   2   15.40    1.30
   3  -6   2   19.10    1.00
   3  -6   2   14.40    1.20
   3  -6   2   14.70    1.50
   3  -6   2   16.80    1.40
   3  -6   2   16.70    1.20
  -4   6  -2  171.98    9.40
  -4   6  -2  179.28    9.00
  -4   6  -2  178.88    9.40
  -4   6  -2  179.88    9.00
  -4   6  -2  170.48    9.10
  -4   6  -2  174.58    9.80
  -4   6  -2  170.08    9.20
  -4   6  -2  176.98    9.10
   4  -6   2  177.88    9.00
   4  -6   2  176.18    9.10
   4  -6   2  158.48    9.20
   4  -6   2  178.18    9.30
   4  -6   2  173.48    9.00
   4  -6   2  174.68    9.00
   4  -6   2  183.18    8.80
   4  -6   2  163.28    8.90
   4  -6   2  180.28    9.00
   4  -6   2  174.08    9.50
  -5   6  -2   79.69    4.50
  -5   6  -2   83.99    4.40
  -5   6  -2   80.59    4.70
  -5   6  -2   80.49    4.60
  -5   6  -2   81.09    4.40
  -5   6  -2   81.29    4.90
  -5   6  -2   80.89    4.80
  -5   6  -2   69.79    4.70
  -5   6  -2   79.49    4.50
  -5   6  -2   80.89    5.40
   5  -6   2   73.99    4.90
   5  -6   2   77.99    4.50
   5  -6   2   80.49    4.70
   5  -6   2   82.79    4.40
   5  -6   2   77.49    4.40
   5  -6   2   83.29    4.40
   5  -6   2   86.49    4.20
   5  -6   2   79.19    4.40
   5  -6   2   78.49    4.40
   5  -6   2   67.29    4.70
  -6   6  -2   55.09    3.50
  -6   6  -2   57.79    3.60
  -6   6  -2   52.19    4.00
  -6   6  -2   59.49    3.70
  -6   6  -2   57.89    4.00
  -6   6  -2   57.69    3.40
  -6   6  -2   53.09    3.30
  -6   6  -2   64.99    3.00
  -6   6  -2   56.99    3.60
  -6   6  -2   53.39    3.70
  -6   6  -2   56.49    3.70
  -6   6  -2   55.69    4.40
   6  -6   2   47.00    3.80
   6  -6   2   59.69    3.50
   6  -6   2   56.99    3.50
   6  -6   2   57.29    3.40
   6  -6   2   57.89    3.70
   6  -6   2   57.99    3.40
   6  -6   2   69.29    3.20
   6  -6   2   56.49    3.40
   6  -6   2   54.49    3.50
   6  -6   2   59.29    4.00
  -7   6  -2    5.00    0.90
  -7   6  -2    6.00    2.70
  -7   6  -2    3.30    1.10
  -7   6  -2    3.60    0.90
  -7   6  -2    3.30    0.90
  -7   6  -2    3.50    1.40
  -7   6  -2    3.50    1.00
  -7   6  -2    2.20    1.30
  -7   6  -2    3.40    1.10
  -7   6  -2    4.40    1.00
  -7   6  -2    2.10    1.00
   7  -6   2    3.90    0.80
   7  -6   2    4.70    1.10
   7  -6   2    3.50    1.00
   7  -6   2    4.40    1.00
   7  -6   2    3.40    1.30
   7  -6   2    3.50    0.80
   7  -6   2    3.70    1.00
   7  -6   2    4.80    1.00
  -8   6  -2    1.80    0.90
  -8   6  -2    0.80    1.10
  -8   6  -2   -2.00    0.70
  -8   6  -2   -0.10    0.80
  -8   6  -2    2.60    2.60
  -8   6  -2    0.40    0.80
  -8   6  -2   -0.40    1.10
  -8   6  -2    0.40    1.20
   8  -6   2    0.30    0.70
   8  -6   2    1.10    0.80
   8  -6   2    0.70    1.00
   8  -6   2    1.70    0.80
   8  -6   2    0.60    0.80
   8  -6   2   -0.30    0.90
   8  -6   2    0.30    0.80
   8  -6   2    2.90    1.40
  -9   6  -2   63.79    4.00
  -9   6  -2   56.29    4.10
  -9   6  -2   57.39    3.70
  -9   6  -2   58.19    4.80
  -9   6  -2   51.49    5.00
  -9   6  -2   64.29    6.80
   9  -6   2   55.99    3.90
   9  -6   2   62.89    4.10
   9  -6   2   60.39    4.10
   9  -6   2   64.89    3.80
   9  -6   2   52.79    3.80
   9  -6   2   57.69    4.00
   9  -6   2   61.69    4.70
 -10   6  -2   13.10    1.80
 -10   6  -2   12.70    2.10
 -10   6  -2   11.90    2.80
 -10   6  -2   14.70    4.40
 -10   6  -2   12.80    3.00
 -10   6  -2   15.90    1.70
  10  -6   2   12.20    2.10
  10  -6   2   18.30    2.10
  10  -6   2   12.80    2.00
  10  -6   2   13.10    1.70
  10  -6   2   10.80    1.70
  10  -6   2   14.90    2.80
 -11   6  -2    9.60    1.80
 -11   6  -2   11.50    1.60
 -11   6  -2   11.80    3.10
 -11   6  -2   12.10    4.70
  11  -6   2   11.80    1.90
  11  -6   2   10.30    1.70
  11  -6   2    9.60    1.70
  11  -6   2   12.30    2.30
  11  -6   2   10.10    2.00
  11  -6   2   13.30    2.80
 -12   6  -2  201.58   14.20
 -12   6  -2  212.08   11.50
 -12   6  -2  241.88   16.60
  12  -6   2  213.98   12.30
  12  -6   2  208.18   11.90
  12  -6   2  224.98   11.80
  12  -6   2  227.18   13.20
  12  -6   2  212.48   11.90
   9   5  -2   35.80    2.80
   9   5  -2   27.00    4.70
   9   5  -2   32.40    5.10
   9   5  -2   21.90    2.50
  -9  -5   2   39.90    5.40
  -9  -5   2   29.50    6.80
   8   5  -2   13.40    3.70
   8   5  -2    6.40    3.00
   8   5  -2   10.90    2.10
   8   5  -2   10.30    1.60
   8   5  -2   11.70    3.50
  -8  -5   2   10.30    4.10
  -8  -5   2   17.50    3.80
   7   5  -2    8.60    1.80
   7   5  -2    7.70    1.20
   7   5  -2    7.20    1.30
   7   5  -2    4.00    2.50
   7   5  -2   10.00    3.00
   7   5  -2    3.40    2.60
  -7  -5   2    8.80    2.80
  -7  -5   2    7.60    3.40
   6   5  -2  374.36   18.50
   6   5  -2  371.16   20.10
   6   5  -2  377.46   18.50
   6   5  -2  385.36   20.30
   6   5  -2  382.76   20.40
  -6  -5   2  335.37   22.00
  -6  -5   2  368.66   20.40
  -6  -5   2  345.37   19.50
  -6  -5   2  346.17   20.40
   5   5  -2  132.89    7.80
   5   5  -2  119.59    6.50
   5   5  -2  131.19    6.90
   5   5  -2  126.79    8.20
   5   5  -2  118.99    6.50
   5   5  -2  125.79    8.10
   5   5  -2  126.09    8.30
   5   5  -2  117.69    6.90
  -5  -5   2  109.39    7.80
  -5  -5   2  121.79    7.40
  -5  -5   2  114.09    9.30
  -5  -5   2  119.49    8.00
   4   5  -2  238.38   11.70
   4   5  -2  217.78   12.60
   4   5  -2  222.58   11.30
   4   5  -2  230.78   12.90
   4   5  -2  235.68   11.20
   4   5  -2  230.18   12.30
   4   5  -2  233.18   11.20
   4   5  -2  233.18   11.40
   4   5  -2  215.18   11.30
  -4  -5   2  225.88   11.10
  -4  -5   2  199.08   11.90
  -4  -5   2  222.48   12.30
  -4  -5   2  193.08   12.30
  -4  -5   2  219.98   10.90
  -4  -5   2  217.88   12.50
  -4  -5   2  197.88   13.70
   3   5  -2   15.70    1.60
   3   5  -2   11.70    1.90
   3   5  -2   17.20    1.90
   3   5  -2   17.90    1.50
   3   5  -2   14.50    1.80
   3   5  -2   16.20    1.40
   3   5  -2   16.10    0.80
   3   5  -2   13.60    2.20
   3   5  -2   12.90    2.50
   3   5  -2   14.90    1.30
   3   5  -2   14.80    1.10
  -3  -5   2   15.80    1.00
  -3  -5   2   15.50    1.10
  -3  -5   2   13.10    1.80
  -3  -5   2   14.20    1.30
  -3  -5   2   14.60    0.90
  -3  -5   2   13.50    1.90
  -3  -5   2   13.30    2.60
  -3  -5   2   13.80    1.90
  -3  -5   2   13.20    2.10
   2   5  -2   13.80    1.50
   2   5  -2    8.80    1.80
   2   5  -2   12.00    0.80
   2   5  -2   10.90    1.00
   2   5  -2   11.70    2.10
   2   5  -2   11.80    1.50
   2   5  -2    9.40    1.50
   2   5  -2   12.40    1.50
   2   5  -2   11.80    1.30
   2   5  -2    9.00    1.00
   2   5  -2   10.40    0.90
  -2  -5   2    9.40    1.50
  -2  -5   2   11.10    0.70
  -2  -5   2   10.60    1.70
  -2  -5   2   11.20    0.80
  -2  -5   2   11.60    1.10
  -2  -5   2   10.10    2.20
  -2  -5   2   11.30    0.80
  -2  -5   2   11.70    1.30
  -2  -5   2    9.40    1.40
   1   5  -2    0.60    0.60
   1   5  -2   -0.10    0.50
   1   5  -2    0.50    0.60
   1   5  -2    0.50    0.20
   1   5  -2   -0.20    0.90
   1   5  -2   -0.30    0.60
   1   5  -2   -0.70    1.00
   1   5  -2   -0.10    0.30
   1   5  -2    0.50    0.50
   1   5  -2    0.10    0.30
   1   5  -2   -0.30    0.40
   1   5  -2    0.20    0.70
   1   5  -2    0.20    0.40
   1   5  -2    0.10    0.40
  -1  -5   2    0.30    0.40
  -1  -5   2    0.00    0.50
  -1  -5   2    0.00    0.80
  -1  -5   2    0.30    0.40
  -1  -5   2    0.40    0.30
  -1  -5   2   -0.60    0.50
  -1  -5   2   -0.10    0.60
  -1  -5   2    0.00    0.60
  -1  -5   2    0.00    0.20
   0   5  -2  112.59    6.90
   0   5  -2  117.49    6.50
   0   5  -2  116.19    6.50
   0   5  -2  116.19    6.00
   0   5  -2  114.59    6.30
   0   5  -2  117.29    5.90
[truncated: 16,414,883 more chars]
